# Supplementary material for: Extreme mutation bias and high AT content in Plasmodium falciparum
Source: Nucleic Acids Res. 2016 Dec 19;45(4):1889–901. doi: 10.1093/nar/gkw1259 (PMC5389722; doi:10.1093/nar/gkw1259)
Supplement: Supplementary Data [file gkw1259_Supplementary_Data.zip]

Archive with 3 entries (3 files):
- Supplementry_Figures.pdf
- Supp_Tables.xlsx
- Supplementary_Appendix.docx
