# Supplementary material for: Extreme mutation bias and high AT content in Plasmodium falciparum
Source: Nucleic Acids Res. 2016 Dec 19;45(4):1889–901. doi: 10.1093/nar/gkw1259 (PMC5389722; doi:10.1093/nar/gkw1259)
Supplement: Supplementary Data [file gkw1259_Supplementary_Data.zip › Supp_Tables.xlsx]

## Sheet: Table S1
	Median length (MB)	Median protein count	Median AT (%)
Plasmodium spp.
Plasmodium berghei	18.5607	5103	77.7162
Plasmodium chabaudi	17.8805	9952	76.0446
Plasmodium cynomolgi	26.2	5716	59.4054
Plasmodium falciparum 3D7	23.2703	5337	80.64
Plasmodium gaboni	18.34	5356	79.4
Plasmodium knowlesi	23.4622	5102	60.8316
Plasmodium malariae	31.9	6343	75.3
Plasmodium ovale	36.0309	8523	71.35
Plasmodium reichenowi	22.2786	5460	80.7128
Plasmodium vivax	28.8987	6464	59.4282
Plasmodium yoelii	22.4892	6639	77.3087
Other eukaryotic pathogens
Babesia microti	6.438	3492	63.7
Cryptosporidium parvum	9.1	3805	69.6
Entamoeba histolytica	14.6	7406	74.8
Giardia intestinalis	11.1	5077	52.25
Leishmania major	32.3	8316	40.5
Theileria parva	8.3	4061	65.9589
Toxoplasma gondii	64.2	9701	47.7
Trypanosoma brucei	24.1	9267	53.2
Model eukaryotes
Arabidopsis thaliana	98.0662	33107	63.4
Caenorhabditis elegans	100.727	28026	64.5341
Danio rerio	1391.74	46547	63.2204
Drosophila melanogaster	148.504	30443	57.8598
Homo sapiens	2996.43	78938	58.9
Mus musculus	2671.82	61796	57.3867
Pan troglodytes	2982.56	79956	59.1177
Saccharomyces cerevisiae	12.1255	5407	61.5
Table S1. AT content in a range of eukaryotic organisms.
The Plasmodium genus shows high AT content compared with most other eukaryotes. Phylogenetic relationships of the Apicomplexan parasites and their AT contents are shown in Supplementary Figure S1.
Source: NCBI genome browser (http://www.ncbi.nlm.nih.gov/genome/), accessed 15/07/2016

## Sheet: Table S2
			Percentage of the 3D7 reference genome covered:
Bam file ID	Clone tree ID	accession ID	≥ 5 reads	≥ 10 reads
PG0125-C	3D7_P	ERS571523	99.99	99.99
PG0134-C	3D7_1a	ERS571532	99.99	99.99
PG0135-C	3D7_1b	ERS571533	99.84	99.83
PG0136-C	3D7_1c	ERS571534	98.2	93.27
PG0137-C	3D7_1d	ERS571535	88.56	71.8
PG0138-C	3D7_1e	ERS571536	99.47	97.6
PG0139-C	3D7_1f	ERS571537	99.69	98.33
PG0140-C	3D7_1g	ERS571538	99.3	96.91
PG0141-C	3D7_1h	ERS571542	99.47	97.3
PG0214-C	3D7_1i	ERS571627	99.88	99.4
PG0215-C	3D7_1j	ERS571628	99.87	99.83
PG0216-C	3D7_1k	ERS571630	99.7	98.84
PG0217-C	3D7_1l	ERS571631	99.96	99.68
PG0218-C	3D7_1m	ERS571633	99.61	99.23
PG0232-C	3D7_1n	ERS571650	99.01	96.85
PG0233-C	3D7_1o	ERS571651	98.64	95.75
PG0234-C	3D7_1p	ERS571652	98.27	94.74
PG0235-C	3D7_1q	ERS571653	99.13	96.86
PG0236-C	3D7_1r	ERS571654	99.08	96.91
PG0245-C	3D7_1s	ERS571792	97.67	94.08
PG0383-C	3D7_(m)2a	ERS571912	99.67	99.64
PG0386-C	3D7_(m)2b	ERS571915	99.65	99.6
PG0387-C	3D7_(m)2c	ERS571916	99.66	99.63
PG0388-C	3D7_(m)2d	ERS571917	99.66	99.63
PG0371-C	3D7_(m)2e	ERS571951	99.6	98.95
PG0282-C	3D7_2a	ERS571829	83.73	69.04
PG0304-C	3D7_2b	ERS571851	82.91	64.78
PG0312-C	3D7_2c	ERS571859	87.21	71.1
PG0313-C	3D7_2d	ERS571860	90.44	78.69
PG0326-C	3D7_(o)2e	ERS571918	99.71	98.49
PG0328-C	3D7_(o)2f	ERS571919	99.8	99.64
PG0329-C	3D7_(o)2g	ERS571920	99.76	99.19
PG0416-C	3D7_(m)3a	ERS572102	94.94	85.5
PG0417-C	3D7_(m)3b	ERS572103	97.39	90.68
PG0418-C	3D7_(m)3c	ERS572104	96.61	88.62
PG0419-C	3D7_(m)3d	ERS572105	97.16	89.99
PG0420-C	3D7_(m)3e	ERS572106	96.55	88.56
PG0421-C	3D7_(m)3f	ERS572107	97.15	90
PG0126-C	W2_P	ERS571524	97.14	96.64
PG0142-C	W2_1a	ERS571543	96.27	93.7
PG0144-C	W2_1c	ERS571545	96.93	96.08
PG0145-C	W2_1d	ERS571546	95.77	91.97
PG0146-C	W2_1e	ERS571547	97.16	96.21
PG0147-C	W2_1f	ERS571548	93.56	86.37
PG0148-C	W2_1g	ERS571549	92.25	83.82
PG0149-C	W2_1h	ERS571550	94.36	88.7
PG0150-C	W2_1i	ERS571551	92.06	84.16
PG0152-C	W2_1k	ERS571553	95.45	91.12
PG0194-C	W2_2a	ERS571600	96.85	96.25
PG0209-C	W2_3a	ERS571619	96.48	95.44
PG0210-C	W2_3b	ERS571621	96.44	95.12
PG0211-C	W2_3c	ERS571622	96.47	95.35
PG0212-C	W2_3d	ERS571624	96.37	95.1
PG0213-C	W2_3e	ERS571625	96.58	95.64
PG0237-C	W2_3f	ERS571656	96.09	93.51
PG0238-C	W2_3g	ERS571657	96.41	94.38
PG0239-C	W2_3h	ERS571658	96.51	94.67
PG0124-C	Dd2_P	ERS571522	96.71	96.08
PG0127-C	Dd2_(A)1a	ERS571525	96.95	96.48
PG0128-C	Dd2_(B)1b	ERS571526	96.84	96.31
PG0129-C	Dd2_1c	ERS571527	96.58	95.97
PG0130-C	Dd2_1d	ERS571528	96.82	96.29
PG0131-C	Dd2_1e	ERS571529	96.84	96.31
PG0153-C	Dd2_(A)2a	ERS571554	91.45	83.02
PG0154-C	Dd2_(A)2b	ERS571555	94.1	88.04
PG0155-C	Dd2_(A)2c	ERS571556	94.58	89.41
PG0156-C	Dd2_(A)2d	ERS571557	95.39	91.4
PG0157-C	Dd2_(A)2e	ERS571558	95.11	90.69
PG0158-C	Dd2_(A)2f	ERS571559	95.35	91.32
PG0159-C	Dd2_(A)2g	ERS571560	92.8	85.54
PG0160-C	Dd2_(A)2h	ERS571561	92.72	85.1
PG0162-C	Dd2_(A)2j	ERS571563	96.32	94.26
PG0165-C	Dd2_(A)2m	ERS571566	95.36	91.38
PG0166-C	Dd2_(B)2a	ERS571567	96.32	94.35
PG0167-C	Dd2_(B)2b	ERS571568	96.63	95.35
PG0168-C	Dd2_(B)2c	ERS571569	96.88	95.91
PG0169-C	Dd2_(B)2d	ERS571570	95.2	90.91
PG0170-C	Dd2_(B)2e	ERS571571	96.4	94.39
PG0171-C	Dd2_(B)2f	ERS571572	96.38	94.52
PG0172-C	Dd2_(B)2g	ERS571573	94.26	88.26
PG0173-C	Dd2_(B)2h	ERS571574	94.21	88.35
PG0174-C	Dd2_(B)2i	ERS571575	93.88	87.49
PG0175-C	Dd2_(B)2j	ERS571576	86.26	71.74
PG0176-C	Dd2_(B)2k	ERS571577	95.73	92.45
PG0177-C	Dd2_(B)2l	ERS571578	96.68	95.26
PG0178-C	Dd2_(B)2m	ERS571579	92.17	82.95
PG0179-C	Dd2_(B)2n	ERS571580	95.46	91.9
PG0180-C	Dd2_(B)2o	ERS571581	94.38	88.6
PG0181-C	Dd2_(B)2p	ERS571582	86.27	73.47
PG0183-C	Dd2_(B)2r	ERS571584	96.25	94.12
PG0189-C	Dd2_(B)3a	ERS571591	96.61	95.99
PG0190-C	Dd2_(B)3b	ERS571593	96.4	95.7
PG0191-C	Dd2_(A)3a	ERS571595	96.7	96.16
PG0192-C	Dd2_(A)3b	ERS571597	96.52	95.84
PG0193-C	Dd2_(A)3c	ERS571598	96.45	95.77
PG0203-C	Dd2_(B)4a	ERS571610	96.9	96.47
PG0204-C	Dd2_(B)4b	ERS571611	96.75	96.26
PG0205-C	Dd2_(B)4c	ERS571613	96.79	96.34
PG0206-C	Dd2_(A)4a	ERS571614	96.75	96.28
PG0207-C	Dd2_(B)4d	ERS571616	96.76	96.31
PG0208-C	Dd2_(B)4e	ERS571618	96.05	94.75
PG0219-C	Dd2_(A)4b	ERS571634	96.9	96.52
PG0220-C	Dd2_(A)4b	ERS571635	96.33	95.19
PG0221-C	Dd2_(A)4c	ERS571637	96.46	95.5
PG0222-C	Dd2_(A)4d	ERS571639	96.4	95.38
PG0223-C	Dd2_(A)4e	ERS571640	96.2	94.67
PG0224-C	Dd2_(A)4f	ERS571641	96.17	94.56
PG0225-C	Dd2_(A)4g	ERS571642	96.6	95.96
PG0226-C	Dd2_(A)4h	ERS571643	95.97	93.93
PG0227-C	Dd2_(A)4i	ERS571644	96.46	95.58
PG0228-C	Dd2_(A)4j	ERS571645	96.62	95.97
PG0229-C	Dd2_(A)4k	ERS571646	96.06	94.29
PG0230-C	Dd2_(A)4l	ERS571648	96.46	95.52
PG0231-C	Dd2_(A)4m	ERS571649	96.56	95.86
PG0195-C	HB3b_1a	ERS571601	97.23	96.82
PG0196-C	HB3b_1b	ERS571603	97.07	96.5
PG0198-C	HB3b_1c	ERS571605	97.1	96.65
PG0199-C	HB3b_1d	ERS571606	97.04	96.54
PG0200-C	HB3b_1e	ERS571607	97.01	96.5
PG0201-C	HB3b_1f	ERS571608	97.12	96.66
PG0202-C	HB3b_1g	ERS571609	96.96	96.34
PG0240-C	HB3b_2a	ERS571659	95.97	93.17
PG0241-C	HB3b_2b	ERS571660	95.19	91.38
PG0242-C	HB3b_2c	ERS571661	95.92	93
PG0243-C	HB3b_2d	ERS571663	96.86	95.51
PG0311-C	HB3b_P	ERS571858	82.35	67
PG0248-C	HB3b_2e	ERS571795	94.6	90.5
PG0249-C	HB3b_2f	ERS571796	94.6	90.24
PG0250-C	HB3b_2g	ERS571797	93.87	88.81
PG0251-C	HB3b_2h	ERS571798	95.53	92.19
PG0272-C	HB3b_3a	ERS571819	85.2	72.2
PG0287-C	HB3b_3b	ERS571834	93.77	88.72
PG0288-C	HB3b_3c	ERS571835	93	87.16
PG0290-C	HB3b_3e	ERS571837	87.85	79.16
PG0292-C	HB3b_3g	ERS571839	96.93	96.25
PG0293-C	HB3b_3h	ERS571840	96.73	95.91
PG0261-C	HB3_P	ERS571808	92.45	82.24
PG0270-C	HB3_1a	ERS571817	94.71	87.97
PG0273-C	HB3_1b	ERS571820	86.7	74.71
PG0275-C	HB3_1d	ERS571822	95.83	91.73
PG0276-C	HB3_1e	ERS571823	84.63	73.65
PG0277-C	HB3_1f	ERS571824	94.85	90.41
PG0278-C	HB3_1g	ERS571825	94.39	89.45
PG0279-C	HB3_1h	ERS571826	94.5	89.81
PG0301-C	HB3_2a	ERS571848	96.82	96.03
PG0302-C	HB3_2b	ERS571849	97.09	96.51
PG0332-C	HB3_2c	ERS571864	94.98	90.67
PG0305-C	HB3_2d	ERS571852	96.37	93.89
PG0308-C	HB3_2f	ERS571855	95.54	91.83
PG0309-C	HB3_2g	ERS571856	96.74	95.1
PG0310-C	HB3_2h	ERS571857	95.17	90.81
PG0334-C	HB3_2i	ERS571865	92.1	79.41
PG0336-C	HB3_3a	ERS571867	84.7	61.91
PG0337-C	HB3_3b	ERS571868	95.24	89.71
PG0338-C	HB3_3c	ERS571869	96.83	95.63
PG0339-C	HB3_3d	ERS571870	96.79	95.69
PG0340-C	HB3_3e	ERS571871	96.99	96.17
PG0341-C	HB3_3f	ERS571872	96.61	95.27
PG0342-C	HB3_3g	ERS571873	96.28	93.78
PG0343-C	HB3_3h	ERS571874	96.74	95.83
PG0344-C	HB3_3i	ERS571875	96.7	95.69
PG0345-C	HB3_3j	ERS571876	92.81	80.73
PG0346-C	HB3_3k	ERS571877	96.88	95.79
PG0347-C	HB3_3l	ERS571878	96.95	96.16
PG0348-C	HB3_3m	ERS571879	96.06	93.62
PG0349-C	HB3_3n	ERS571880	95.8	92.26
PG0350-C	HB3_3o	ERS571881	97.09	96.46
PG0351-C	HB3_3p	ERS571882	97.32	96.84
PG0352-C	HB3_3q	ERS571883	96.87	96.14
PG0353-C	HB3_3r	ERS571884	96.96	96.14
PG0354-C	HB3_3s	ERS571885	96.78	95.53
PG0355-C	HB3_3t	ERS571886	96.43	94.97
PG0356-C	HB3_3u	ERS571887	96.75	95.92
PG0357-C	HB3_3v	ERS571888	97.08	96.52
PG0358-C	HB3_4a	ERS571889	97.28	96.77
PG0359-C	HB3_4b	ERS571890	97.33	96.85
PG0360-C	HB3_4c	ERS571891	97.17	96.64
PG0361-C	HB3_4d	ERS571892	97.37	96.92
PG0362-C	HB3_4e	ERS571893	96.66	95.53
PG0363-C	HB3_4f	ERS571894	96.76	96.02
PG0364-C	HB3_4g	ERS571895	97.42	96.98
PG0365-C	HB3_4h	ERS571896	96.81	96.06
PG0366-C	HB3_4i	ERS571897	96.62	95.58
PG0367-C	HB3_4j	ERS571898	96.76	95.93
PG0368-C	HB3_4k	ERS571899	96.85	96.01
PG0369-C	HB3_4l	ERS571900	97.19	96.64
PG0370-C	HB3_4m	ERS571901	97.06	96.42
PG0372-C	HB3_4n	ERS571902	97.11	96.54
PG0373-C	HB3_4o	ERS571903	97.07	96.44
PG0374-C	HB3_5a	ERS571904	96.89	95.9
PG0375-C	HB3_5b	ERS571905	94.66	88.21
PG0376-C	HB3_5c	ERS571906	95.03	89.5
PG0377-C	HB3_5d	ERS571907	96.89	95.68
PG0378-C	HB3_5e	ERS571908	96.49	94.55
PG0379-C	HB3_5f	ERS571909	96.43	94.21
PG0380-C	HB3_5g	ERS571910	97.15	96.56
PG0381-C	HB3_5h	ERS571911	97.4	96.94
WL0001-C	KH1-01_P	ERS571922	97.5947	97.1605
WL0002-C	KH2-01_P	ERS571923	97.7576	97.3616
WL0003-C	KH1-01_1a	ERS571924	97.5876	97.112
WL0004-C	KH1-01_1b	ERS571925	97.1403	96.0067
WL0005-C	KH2-01_1a	ERS571926	96.9996	96.1539
WL0006-C	KH2-01_1b	ERS571927	97.0105	96.2858
WL0007-C	KH1-01_2a	ERS571952	96.7443	93.6466
WL0008-C	KH1-01_2b	ERS571953	96.8445	93.981
WL0009-C	KH1-01_2c	ERS571954	93.0412	82.393
WL0010-C	KH1-01_2d	ERS571955	96.606	93.1205
WL0011-C	KH1-01_2e	ERS571956	95.8713	90.4764
WL0012-C	KH1-01_2f	ERS571957	96.7272	93.8756
WL0013-C	KH1-01_2g	ERS571958	96.6031	93.2019
WL0014-C	KH1-01_2h	ERS571959	96.6896	93.465
WL0015-C	KH1-01_2i	ERS571960	96.4766	92.9844
WL0016-C	KH1-01_2j	ERS571961	96.6029	92.9177
WL0017-C	KH1-01_2k	ERS571962	95.8319	90.1923
WL0018-C	KH1-01_2l	ERS571963	97.1947	95.4939
WL0019-C	KH1-01_2m	ERS571964	97.1488	95.1201
WL0020-C	KH1-01_2n	ERS571965	96.2704	91.7909
WL0021-C	KH1-01_2o	ERS571966	95.8237	90.3014
WL0022-C	KH1-01_2p	ERS571967	96.481	92.6457
WL0023-C	KH1-01_2q	ERS571968	96.0453	91.2354
WL0024-C	KH1-01_2r	ERS571969	96.5824	93.1082
WL0025-C	KH1-01_2s	ERS571970	96.6313	93.0801
WL0026-C	KH1-01_2t	ERS571971	96.8809	94.3427
WL0027-C	KH1-01_3a	ERS571972	95.6299	89.505
WL0028-C	KH1-01_3b	ERS571973	95.6421	89.6458
WL0029-C	KH1-01_3c	ERS571974	94.4475	86.3712
WL0030-C	KH1-01_3d	ERS571975	95.0445	87.8954
WL0031-C	KH1-01_3e	ERS571976	95.6591	89.8702
WL0032-C	KH1-01_3f	ERS571977	95.8986	90.8025
WL0033-C	KH1-01_3g	ERS571978	93.005	82.2985
WL0034-C	KH1-01_3h	ERS571979	96.1059	91.1091
WL0035-C	KH1-01_3i	ERS571980	93.5665	84.206
WL0036-C	KH1-01_3j	ERS571981	95.642	89.6063
WL0037-C	KH1-01_3k	ERS571982	93.6774	84.3415
WL0038-C	KH1-01_3l	ERS571983	94.6668	86.7173
WL0039-C	KH1-01_3m	ERS571984	93.0973	82.6795
WL0040-C	KH1-01_3n	ERS571985	94.4758	86.2008
WL0041-C	KH2-01_2a	ERS571986	94.7493	87.0876
WL0042-C	KH2-01_2b	ERS571987	94.8341	87.5238
WL0043-C	KH2-01_2c	ERS571988	94.7944	87.4123
WL0044-C	KH2-01_2d	ERS571989	96.1509	91.4859
WL0045-C	KH2-01_2e	ERS571990	93.6764	84.5764
WL0046-C	KH2-01_2f	ERS571991	94.7661	87.4848
WL0047-C	KH2-01_2g	ERS571992	94.7422	87.2311
WL0048-C	KH2-01_2h	ERS571993	93.8488	85.2685
WL0049-C	KH2-01_2i	ERS571994	94.0493	85.6735
WL0050-C	KH2-01_2j	ERS571995	94.1979	85.6329
WL0051-C	KH2-01_2k	ERS571996	93.2383	83.702
WL0052-C	KH2-01_2l	ERS571997	93.5083	84.4692
WL0053-C	KH2-01_2m	ERS571998	94.1845	85.3293
WL0054-C	KH2-01_2n	ERS571999	92.7072	82.4376
WL0055-C	KH2-01_2o	ERS572000	93.7247	84.8689
WL0056-C	KH2-01_2p	ERS572001	94.5257	86.8693
WL0057-C	KH2-01_2q	ERS572002	95.8789	90.3638
WL0058-C	KH2-01_2r	ERS572003	96.3195	92.1265
WL0059-C	KH2-01_2s	ERS572004	94.3428	86.0885
WL0060-C	KH2-01_2t	ERS572005	96.0324	91.0498
WL0061-C	KH2-01_2u	ERS572006	93.3828	84.0382
WL0062-C	KH2-01_2v	ERS572007	96.0053	91.0168
WL0063-C	KH2-01_2w	ERS572008	96.4471	92.4912
WL0064-C	KH2-01_2x	ERS572009	95.1831	88.3769
WL0065-C	KH1-01_(B)2a	ERS572010	95.1012	88.2512
WL0066-C	KH1-01_(B)2b	ERS572011	95.4924	89.1954
WL0067-C	KH1-01_(B)2c	ERS572012	96.5353	92.8669
WL0068-C	KH1-01_(B)2d	ERS572013	96.2711	91.8241
WL0069-C	KH1-01_(B)2e	ERS572014	95.9654	90.8571
WL0070-C	KH1-01_(B)2f	ERS572015	96.6322	93.3341
WL0071-C	KH1-01_4a	ERS572163	93.8511	88.3313
WL0072-C	KH1-01_4b	ERS572164	90.1029	82.4688
WL0073-C	KH1-01_4c	ERS572165	90.173	82.2648
WL0074-C	KH1-01_4d	ERS572166	90.0836	82.5762
WL0075-C	KH1-01_4e	ERS572167	92.141	85.559
WL0076-C	KH1-01_4f	ERS572168	87.6324	78.637
WL0077-C	KH1-01_4g	ERS572169	91.201	83.5331
WL0078-C	KH1-01_4h	ERS572170	91.1916	83.6335
WL0079-C	KH1-01_4i	ERS572171	90.6128	82.8923
WL0080-C	KH1-01_4j	ERS572172	86.9586	77.7626
WL0081-C	KH1-01_4k	ERS572173	87.9201	78.6938
WL0082-C	KH1-01_4l	ERS572174	89.0912	80.6373
WL0083-C	KH1-01_4m	ERS572175	89.1891	81.0013
WL0084-C	KH1-01_4n	ERS572176	90.3984	81.8876
WL0085-C	KH1-01_4o	ERS572177	88.0265	79.8653
WL0086-C	KH1-01_4p	ERS572178	86.5204	77.8208
WL0087-C	KH1-01_4q	ERS572179	88.4301	80.1774
Table S2. Genome coverage for each subclone.
The table indicates, for each sample, the percentage of the 3D7 reference genome that is covered by at least 5 or 10 reads. As expected, 3D7 samples show slightly higher coverage than non-3D7 samples.

## Sheet: Table S3
Isolate	Clone name	Ref genome	Chromosome	Position	Ref reads	Alt reads	Ref	Alt	Type	Gene ID	Annotation	Ref amino acid	Mutant amino acid
3D7	3D7_(m)3c	3D7_v3	Pf3D7_14_v3	3044895	0	24	G	C	Tv	PF3D7_1474400	conserved Plasmodium protein, unknown function	intron	intron
3D7	3D7_(o)2e	3D7_v3	Pf3D7_06_v3	493481	0	46	T	C	Ts	PF3D7_0611800	conserved Plasmodium protein, unknown function	T	A
3D7	3D7_(o)2f	3D7_v3	Pf3D7_06_v3	835658	0	207	C	A	Tv	PF3D7_0619800	conserved Plasmodium protein, unknown function	S	I
3D7	3D7_1a	3D7_v3	Pf3D7_04_v3	5837	1	188	C	T	Ts	Non-coding	Non-coding	NA	NA
3D7	3D7_1a	3D7_v3	Pf3D7_08_v3	348684	2	26	T	A	Tv	Non-coding	Non-coding	NA	NA
3D7	3D7_1j	3D7_v3	Pf3D7_04_v3	677332	0	184	G	A	Ts	PF3D7_0415200	conserved Plasmodium protein, unknown function	Q	*
3D7	3D7_1j	3D7_v3	Pf3D7_14_v3	1572455	2	25	A	T	Tv	PF3D7_1438800	conserved Plasmodium protein, unknown function	intron	intron
3D7	3D7_1j	3D7_v3	Pf3D7_10_v3	1175353	0	27	A	G	Ts	Non-coding	Non-coding	NA	NA
3D7	3D7_1m	3D7_v3	Pf3D7_09_v3	1322314	0	92	G	C	Tv	PF3D7_0933300	conserved Plasmodium protein, unknown function	R	T
3D7	3D7_1m	3D7_v3	Pf3D7_14_v3	1782954	0	80	T	C	Ts	PF3D7_1443500	Poly(A)-specific ribonuclease PARN, putative (PARN)	I	M
3D7	3D7_1o	3D7_v3	Pf3D7_12_v3	1706209	1	148	A	T	Tv	PF3D7_1240400	erythrocyte membrane protein 1, PfEMP1 (VAR)	G	G
3D7	3D7_1o	3D7_v3	Pf3D7_10_v3	62547	1	33	T	A	Tv	Non-coding	Non-coding	NA	NA
3D7	3D7_1p	3D7_v3	Pf3D7_08_v3	1224268	1	105	T	C	Ts	PF3D7_0828400	mitochondrial inner membrane protein, putative (Oxa1)	T	T
3D7	3D7_1q	3D7_v3	Pf3D7_02_v3	942910	0	184	G	C	Tv	Non-coding	Non-coding	NA	NA
3D7	3D7_1q	3D7_v3	Pf3D7_14_v3	3214873	3	24	T	A	Tv	Non-coding	Non-coding	NA	NA
HB3	HB3_3e	3D7_v3	Pf3D7_10_v3	211525	1	75	C	T	Ts	Non-coding	Non-coding	NA	NA
HB3	HB3_3m	HB3	HB3supercont1.143_13860	NA	1	12	A	T	Tv	Unknown	NA	NA	NA
HB3	HB3_3p	3D7_v3	Pf3D7_04_v3	185758	0	184	T	G	Tv	PF3d7_0403400	conserved Plasmodium protein, unknown function	N	K
HB3	HB3_4n	3D7_v3	Pf3D7_11_v3	1462966	0	89	G	A	Ts	PF3d7_1137100	mitochondrial ribosomal protein S9 precursor, putative	E	K
HB3	HB3_5c	3D7_v3	Pf3D7_10_v3	512603	1	38	A	G	Ts	PF3d7_1013200	conserved Plasmodium protein, unknown function	K	R
HB3	HB3_5f	3D7_v3	Pf3D7_02_v3	255023	0	107	G	T	Tv	PF3d7_0206400	conserved Plasmodium protein, unknown function, pseudogene	S	I
HB3	HB3b_1a, HB3b_1b, HB3b_1f	3D7_v3	Pf3D7_14_v3	723108	3	242	G	T	Tv	PF3D7_1417400	cyclic nucleotide-binding protein, putative, pseudogene (cNBP/EPAC)	G	*
HB3	HB3b_1b	3D7_v3	Pf3D7_03_v3	794079	0	18	A	G	Ts	Non-coding	Non-coding	NA	NA
HB3	HB3b_1c	3D7_v3	Pf3D7_11_v3	1826985	0	127	A	T	Tv	Non-coding	Non-coding	NA	NA
HB3	HB3b_1d	3D7_v3	Pf3D7_12_v3	391919	0	245	G	T	Tv	PF3D7_1208400	amino acid transporter, putative	D	Y
HB3	HB3b_1d	3D7_v3	Pf3D7_14_v3	1692763	1	96	A	G	Ts	Non-coding	Non-coding	NA	NA
HB3	HB3b_1d	3D7_v3	Pf3D7_03_v3	337849	28	161	A	C	Tv	PF3D7_0307800	conserved protein, unknown function	N	T
HB3	HB3b_1e	3D7_v3	Pf3D7_14_v3	715197	2	198	A	T	Tv	PF3D7_1417400	cyclic nucleotide-binding protein, putative, pseudogene (cNBP/EPAC)	K	*
HB3	HB3b_1e	3D7_v3	Pf3D7_12_v3	1856009	1	205	G	T	Tv	Non-coding	Non-coding	NA	NA
HB3	HB3b_2h	3D7_v3	Pf3D7_14_v3	2882646	0	31	G	A	Ts	Non-coding	Non-coding	NA	NA
HB3	HB3b_3c	3D7_v3	Pf3D7_10_v3	356033	2	22	A	T	Tv	Non-coding	Non-coding	NA	NA
HB3	HB3b_3e	3D7_v3	Pf3D7_14_v3	2335696	0	22	C	T	Ts	PF3D7_1456900	conserved protein, unknown function	intron	intron
Dd2	Dd2_(A)1a	3D7_v3	Pf3D7_06_v3	509896	4	237	T	C	Ts	PF3D7_0612100	eukaryotic translation initiation factor 3 subunit L, putative	N	S
Dd2	Dd2_(A)1a	Dd2	scaffold_606	NA	11	191	A	T	Tv	Unknown	NA	NA	NA
Dd2	Dd2_(A)2c	Dd2	scaffold_1154	NA	0	165	C	T	Ts	Unknown	NA	NA	NA
Dd2	Dd2_(A)2f	3D7_v3	Pf3D7_07_v3	1270394	0	312	A	G	Ts	PF3D7_0729900	dynein heavy chain, putative	R	R
Dd2	Dd2_(A)2f	3D7_v3	Pf3D7_14_v3	1402671	1	73	A	T	Tv	Non-coding	Non-coding	NA	NA
Dd2	Dd2_(A)2h	Dd2	MAL9_1564437	NA	0	49	T	C	Ts	Unknown	NA	NA	NA
Dd2	Dd2_(A)2j	Dd2	scaffold_910	NA	0	135	A	T	Tv	Unknown	NA	NA	NA
Dd2	Dd2_(A)3b	3D7_v3	Pf3D7_09_v3	1365763	0	65	C	T	Ts	PF3D7_0934900	conserved Plasmodium protein, unknown function	K	K
Dd2	Dd2_(A)4d	3D7_v3	Pf3D7_11_v3	1936056	6	67	T	C	Ts	Non-coding	Non-coding	NA	NA
Dd2	Dd2_(A)4j	3D7_v3	Pf3D7_14_v3	336590	1	196	G	T	Tv	PF3D7_1408700	conserved Plasmodium protein, unknown function	I	I
Dd2	Dd2_(B)2a	Dd2	scaffold_6937	NA	0	35	G	A	Ts	Unknown	NA	NA	NA
Dd2	Dd2_(B)2l	3D7_v3	Pf3D7_07_v3	1383156	1	303	A	T	Tv	PF3D7_0731900	rifin, pseudogene	N	I
Dd2	Dd2_(B)2p	3D7_v3	Pf3D7_06_v3	487384	0	7	T	A	Tv	Non-coding	Non-coding	NA	NA
Dd2	Dd2_1c	3D7_v3	Pf3D7_12_v3	1256709	1	115	G	A	Ts	PF3D7_1230600	sun-family protein, putative	R	H
Dd2	Dd2_1c	3D7_v3	Pf3D7_14_v3	943305	0	115	A	T	Tv	PF3D7_1423400	conserved Plasmodium membrane protein, unknown function	N	I
Dd2	Dd2_1d	3D7_v3	Pf3D7_07_v3	1361913	1	233	C	T	Ts	PF3D7_0731500	erythrocyte binding antigen-175 (EBA175)	H	Y
Dd2	Dd2_1d	3D7_v3	Pf3D7_11_v3	330392	0	168	A	G	Ts	PF3D7_1107800	transcription factor with AP2 domain(s) (ApiAP2)	N	N
Dd2	Dd2_1d	3D7_v3	Pf3D7_14_v3	1788111	0	228	A	T	Tv	PF3D7_1443600	conserved Plasmodium protein, unknown function	I	K
W2	W2_1c	3D7_v3	Pf3D7_10_v3	289793	0	340	C	T	Ts	PF3D7_1007200	rhoGAP GTPase, putative	E	K
W2	W2_1c	3D7_v3	Pf3D7_07_v3	1076622	1	34	G	A	Ts	Non-coding	Non-coding	NA	NA
W2	W2_1e	3D7_v3	Pf3D7_14_v3	1705102	0	42	C	T	Ts	Non-coding	Non-coding	NA	NA
W2	W2_1f	3D7_v3	Pf3D7_14_v3	1833815	0	34	C	T	Ts	PF3D7_1444500	eukaryotic initiation factor 2alpha kinase 1 (EIK1)	A	A
W2	W2_1f	Dd2	scaffold253.1_3816	NA	0	92	C	T	Ts	Unknown	NA	NA	NA
W2	W2_1k	3D7_v3	Pf3D7_01_v3	394075	0	155	C	T	Ts	PF3D7_0110400	DNA-directed RNA polymerase 2, putative	D	N
W2	W2_1k	3D7_v3	Pf3D7_05_v3	674117	0	256	C	T	Ts	PF3D7_0516100	cation-transporting ATPase 1 (ATPase1)	P	L
W2	W2_1k	3D7_v3	Pf3D7_08_v3	1023522	0	153	C	A	Tv	PF3D7_0823200	RNA binding protein, putative	E	D
W2	W2_1k	3D7_v3	Pf3D7_14_v3	2715501	0	260	A	C	Tv	PF3D7_1466400	transcription factor with AP2 domain(s) (ApiAP2)	Y	*
W2	W2_3f	3D7_v3	Pf3D7_03_v3	756683	0	226	G	A	Ts	PF3D7_0318300	conserved Plasmodium protein, unknown function	V	V
W2	W2_3h	3D7_v3	Pf3D7_04_v3	1058549	0	29	T	A	Tv	Non-coding	Non-coding	NA	NA
KH1-01	KH1_(B)2a	3D7_v3	Pf3D7_10_v3	220801	0	21	G	C	Tv	PF3D7_1004700	conserved Plasmodium protein, unknown function	P	A
KH1-01	KH1_2a	3D7_v3	Pf3D7_14_v3	1763938	0	37	A	G	Ts	Non-coding	Non-coding	NA	NA
KH1-01	KH1_2a	3D7_v3	Pf3D7_08_v3	1237247	2	78	G	T	Tv	Non-coding	Non-coding	NA	NA
KH1-01	KH1_2h, KH1_2i, KH1_2n	3D7_v3	Pf3D7_14_v3	2675170	0	126	G	A	Ts	PF3D7_1465800	dynein beta chain, putative	M	I
KH1-01	KH1_2h, KH1_2i, KH1_2n	3D7_v3	Pf3D7_14_v3	2675171	0	125	T	C	Ts	PF3D7_1465800	dynein beta chain, putative	L	L
KH1-01	KH1_2h	3D7_v3	Pf3D7_12_v3	2068008	0	111	G	A	Ts	PF3D7_1250400	conserved Plasmodium protein, unknown function	L	L
KH1-01	KH1_2m	3D7_v3	Pf3D7_14_v3	1483093	0	37	G	A	Ts	Non-coding	Non-coding	NA	NA
KH1-01	KH1_2p	3D7_v3	Pf3D7_14_v3	1145104	0	116	T	A	Tv	PF3D7_1429200	transcription factor with AP2 domain(s), putative (ApiAP2)	K	I
KH1-01	KH1_2p	3D7_v3	Pf3D7_14_v3	3242102	0	38	A	T	Tv	Non-coding	Non-coding	NA	NA
KH1-01	KH1_2s	3D7_v3	Pf3D7_09_v3	731822	0	126	A	G	Ts	PF3D7_0917600	pre-mRNA-splicing factor ATP-dependent RNA helicase PRP43, putative (PRP43)	N	N
KH1-01	KH1_3h	3D7_v3	Pf3D7_10_v3	1424365	0	83	C	G	Tv	PF3D7_1035900	probable protein, unknown function (M566)	S	C
KH1-01	KH1_3j, KH1_3m	3D7_v3	Pf3D7_05_v3	763852	0	66	A	G	Ts	PF3D7_0518500	ATP-dependent RNA helicase DDX23, putative (DDX23)	F	L
KH1-01	KH1_3j	3D7_v3	Pf3D7_01_v3	257320	13	58	T	C	Ts	PF3D7_0106000	conserved Plasmodium protein, unknown function	K	K
KH1-01	KH1_3k	3D7_v3	Pf3D7_06_v3	482765	0	68	T	G	Tv	Non-coding	Non-coding	NA	NA
KH1-01	KH1_3n	3D7_v3	Pf3D7_14_v3	2070729	0	91	C	A	Tv	PF3D7_1450500	conserved Plasmodium protein, unknown function	E	*
KH1-01	KH1_3n	3D7_v3	Pf3D7_05_v3	341008	0	15	T	G	Tv	Non-coding	Non-coding	NA	NA
KH1-01	KH1_4a, KH1_4b, KH1_4c, KH1_4f, KH1_4g, KH1_4i, KH1_4j, KH1_4k, KH1_4m, KH1_4n, KH1_4o, KH1_4q	3D7_v3	Pf3D7_14_v3	1059801	1	278	G	A	Ts	PF3D7_1427100	lipase, putative	E	K
KH1-01	KH1_4f	3D7_v3	Pf3D7_11_v3	437681	2	177	A	T	Tv	PF3D7_1111100	Product: replication factor C subunit 5, putative (RFC5)	R	R
KH1-01	KH1_4o	3D7_v3	Pf3D7_13_v3	2478390	1	298	A	G	Ts	PF3D7_1361800	conserved Plasmodium protein, unknown function	T	A
KH1-01	KH1_4q	3D7_v3	Pf3D7_08_v3	998209	47	200	T	C	Ts	PF3D7_0822600	protein transport protein Sec23 (SEC23)	A	A
KH2-01	KH2_2g	3D7_v3	Pf3D7_06_v3	380104	1	97	A	G	Ts	PF3D7_0609000	conserved Plasmodium protein, unknown function	R	G
KH2-01	KH2_2j	3D7_v3	Pf3D7_11_v3	762557	0	38	C	T	Ts	PF3D7_1120100	phosphoglycerate mutase, putative (PGM1)	F	F
KH2-01	KH2_2m	3D7_v3	Pf3D7_07_v3	280735	0	10	T	C	Ts	Non-coding	Non-coding	NA	NA
KH2-01	KH2_2q	3D7_v3	Pf3D7_13_v3	2624379	0	68	A	C	Tv	Non-coding	Non-coding	NA	NA
Table S3. De novo BPS identified in all clone trees

## Sheet: Table S4
	A:T → G:C	G:C → A:T	A:T → C:G	A:T → T:A	G:C → T:A	G:C → C:G
A:T → G:C
G:C → A:T	0.00571
A:T → C:G	0.09152	0.002625
A:T → T:A	0.435	0.003778	0.2505
G:C → T:A	0.6976	0.008674	0.1018	0.3168
G:C → C:G	0.6488	0.003984	0.4861	0.9493	0.477
Table S4. P-values of two-sample Welch t-test for pairwise comparisons of adjusted BPS mutation rates. Only G:CàA:T mutations are significantly different from other mutation types. (P < 0.05 shaded red.)

## Sheet: Table S5
Cross	Samp	CHROM	POS	ID_	REF	ALT	QUAL	ParentalStrand	SNPtype	GeneID	annotation
3D7xHB3	PG0069-C	Pf3D7_01_v3	370389	Pf3D7_01_370389	A	G	3664.26	3D7	NonCoding	NA
3D7xHB3	PG0058-C	Pf3D7_01_v3	563096	Pf3D7_01_563096	A	G	1387.26	HB3	NonCoding	NA
3D7xHB3	PG0061-C	Pf3D7_07_v3	1043111	Pf3D7_07_1043111	T	C	7093.26	3D7	NonCoding	NA
3D7xHB3	PG0069-C	Pf3D7_11_v3	2003228	Pf3D7_11_2003228	C	A	4230.2	HB3	nonsynonymous	PF3D7_1149600	DnaJ protein
3D7xHB3	PG0066-C	Pf3D7_13_v3	367300	Pf3D7_13_367300	T	C	4225.26	3D7	nonsynonymous	PF3D7_1308200	carbamoyl phosphate synthetase (cpsSII).
3D7xHB3	PG0063-C	Pf3D7_14_v3	3016861	Pf3D7_14_3016861	T	C	4730.26	3D7	nonsynonymous	PF3D7_1474000	probable protein, unknown function
3D7xHB3	PG0065-C	Pf3D7_10_v3	1441675	Pf3D7_10_1441675	A	G	10618	HB3	NonCoding	NA
HB3xDd2	PG0040-Cx	Pf3D7_04_v3	327623	Pf3D7_04_327623	A	T	771.25	Dd2	NonCoding	NA
HB3xDd2	PG0024-C	Pf3D7_04_v3	628823	Pf3D7_04_628823	G	T	2736.15	Dd2	nonsynonymous	PF3D7_0414000	chromosome associated protein, putative
HB3xDd2	PG0041-C	Pf3D7_05_v3	1020881	Pf3D7_05_1020881	A	C	4120.15	HB3	NonCoding	NA
HB3xDd2	PG0041-C	Pf3D7_08_v3	719685	Pf3D7_08_719685	C	T	6067.15	HB3	nonsynonymous	PF3D7_0815200	importin beta, putative
HB3xDd2	PG0043-C	Pf3D7_12_v3	70145	Pf3D7_12_70145	A	C	7971.15	HB3	nonsynonymous	PF3D7_1200800	serine/threonine protein kinase, FIKK family (FIKK12)
HB3xDd2	PG0027-C	Pf3D7_12_v3	1225575	Pf3D7_12_1225575	T	C	3077.15	HB3	nonsynonymous	PF3D7_1229800	myosin D
HB3xDd2	PG0027-C	Pf3D7_12_v3	1225578	Pf3D7_12_1225578	C	T	2914.15		nonsynonymous	PF3D7_1229800	myosin D
HB3xDd2	PG0038-C	Pf3D7_13_v3	1631359	Pf3D7_13_1631359	G	T	4238.15	HB3	NonCoding	NA
HB3xDd2	PG0043-C	Pf3D7_13_v3	1875758	Pf3D7_13_1875758	G	C	4196.25	HB3	NonCoding	NA
HB3xDd2	PG0028-C	Pf3D7_03_v3	149746	Pf3D7_03_149746	C	G	2060.03	HB3	NonCoding	NA
HB3xDd2	PG0047-C	Pf3D7_05_v3	595573	Pf3D7_05_595573	T	A	4102.03	Dd2	nonsynonymous	PF3D7_0514100	ATP-dependent DNA helicase UvrD (UvrD)
HB3xDd2	PG0023-C	Pf3D7_12_v3	1966936	Pf3D7_12_1966936	T	A	1209.03	HB3	NonCoding	NA
HB3xDd2	PG0023-C	Pf3D7_13_v3	1089322	Pf3D7_13_1089322	T	G	4091.78	HB3	NonCoding	NA
7G8xGB4	PG0087-C	Pf3D7_09_v3	264156	Pf3D7_09_264156	C	T	4027.51	7G8	nonsynonymous	PF3D7_0905300	dynein heavy chain, putative.
7G8xGB4	PG0091-C	Pf3D7_11_v3	1255876	Pf3D7_11_1255876	C	A	202.51	GB4	nonsynonymous	PF3D7_1132400	conserved Plasmodium membrane protein
7G8xGB4	PG0097-C	Pf3D7_12_v3	798727	Pf3D7_12_798727	A	C	5096.51	7G8	nonsynonymous	PF3D7_1220000	conserved Plasmodium protein, unknown function
7G8xGB4	PG0098-C	Pf3D7_14_v3	36461	Pf3D7_14_36461	C	T	1578.69	GB4	NonCoding	NA
7G8xGB4	PG0109-C	Pf3D7_14_v3	717654	Pf3D7_14_717654	C	T	3129.51	GB4	nonsense	PF3D7_1417400	cNBP/EPAC
7G8xGB4	PG0097-C	Pf3D7_14_v3	724817	Pf3D7_14_724817	A	T	5385.51	GB4	nonsynonymous	PF3D7_1417400	cNBP/EPAC
7G8xGB4	PG0082-C	Pf3D7_14_v3	1173323	Pf3D7_14_1173323	A	G	3335.51	GB4	nonsynonymous	PF3D7_1429800	coatamer beta subunit, putative
7G8xGB4	PG0102-C	Pf3D7_02_v3	756538	Pf3D7_02_756538	A	G	9277.53	7G8	nonsynonymous	PF3D7_0218600	conserved Plasmodium protein, unknown function
7G8xGB4	PG0086-C	Pf3D7_11_v3	572507	Pf3D7_11_572507	G	A	5851.53	GB4	synonymous	PF3D7_1115100	conserved Plasmodium protein, unknown function
7G8xGB4	PG0100-C	Pf3D7_13_v3	1651119	Pf3D7_13_1651119	G	A	4858.53	GB4	NonCoding	NA
7G8xGB4	PG0078-C	Pf3D7_13_v3	2335515	Pf3D7_13_2335515	A	T	10837.4	7G8	NonCoding	NA
7G8xGB4	PG0079-C	Pf3D7_10_v3	290265	Pf3D7_10_290265	A	T	10602.6	GB4	nonsense	PF3D7_1007200	rhoGAP GTPase, putative
Table S5. BPS identified in the progeny of three experimental genetic crosses: HB3xDd2, HB3x3D7, and 7G8xGB4

## Sheet: Table S6
Parent	Progeny	CHROM	POS	REF	ALT	QUAL	VQSLOD	ParDP	ParAD_Ref	ParAD_Alt	ProgDP	ProgAD_Ref	ProgAD_Alt	Prog Alt/Ref	ProgQualAD	VariantType	Type	GeneID	Gene Annotation	Indel_Length (bp)	MultipleOf3	Upstream sequence	Downstream sequence
3D7_P	3D7_1a	Pf3D7_03	817702	A	AAT	1170.86	7.43	105	60	6	61	3	35	0.92	30.8	Insertion	intergenic	NA	NA	2	FALSE	TAACGTATTAA	ATATATATATA
3D7_P	3D7_1a	Pf3D7_12	1556936	A	AATAT	1055.03	4.66	91	34	4	74	3	23	0.88	40.6	Insertion	Intron	PF3D7_1237300	conserved Plasmodium protein, unknown function	4	FALSE	TAAATATATAA	ATATATATATA
3D7_P	3D7_1a	Pf3D7_12	886094	AATAT	AATATATAT	5980.82	6.34	163	99	1	115	0	68	1	88	Insertion	intergenic	NA	NA	4	FALSE	AATATATATAA	ATATATATATA
3D7_P	3D7_1a	Pf3D7_13	1131566	CTATTGTTCATATTATTATTTG	C	11447.7	0.252	355	190	0	241	2	92	0.98	121.8	Deletion	Exon	PF3D7_1326900	conserved Plasmodium membrane protein, unknown function	21	TRUE	AGAAATATCAC	TATTGTTCATA
3D7_P	3D7_1a	Pf3D7_13	1489977	AATATATATATATAT	AATATAT	10294.8	5.68	120	76	0	128	7	64	0.9	145	Deletion	Intron	PF3D7_1336900	tryptophan--tRNA ligase, putative	8	FALSE	TAAATAAATAA	ATATATATATA
3D7_P	3D7_1a	Pf3D7_13	651734	A	AAT	6166.1	5.61	127	82	1	113	3	83	0.97	71.7	Insertion	intergenic	NA	NA	2	FALSE	TTCTACATAAA	ATATATATATA
3D7_P	3D7_1b	Pf3D7_12	441986	A	AAT	3383.45	2.53	299	221	6	360	109	173	0.61	12	Insertion	Intron	PF3D7_1209500.1	cGMP-specific phosphodiesterase "PDE1"	2	FALSE	TATATAAATTA	ATATATATATA
3D7_P	3D7_1b	Pf3D7_12	823252	AATAT	AATATAT	6380.61	5.07	241	152	8	297	77	134	0.64	30.2	Insertion	Intron	PF3D7_1220700	conserved Plasmodium protein, unknown function	2	FALSE	AATATATATAA	ATATATATATA
3D7_P	3D7_1b	Pf3D7_13	1827880	TTATATATATATA	TTATATATATATATA	8040.63	5.25	142	70	7	203	42	86	0.67	62.8	Insertion	intergenic	NA	NA	2	FALSE	ATTATAATACT	TATATATATAT
3D7_P	3D7_1b	Pf3D7_14	1714654	AATTAT	A	1912.72	5.29	98	38	1	132	16	29	0.64	42.5	Deletion	intergenic	NA	NA	5	FALSE	ATATTATATTA	ATATTATATTA
3D7_P	3D7_1b	Pf3D7_14	2575193	AATATATATATATATATATATATATAT	A	3631.91	2.44	68	45	2	123	24	60	0.71	43.2	Deletion	intergenic	NA	NA	26	FALSE	ATATATATATA	ATATATATATA
3D7_P	3D7_1c	Pf3D7_14	2925053	AATATATAT	AATATATATAT	2290.58	5.74	152	81	13	11	0	6	1	381.8	Insertion	intergenic	NA	NA	2	FALSE	TAAAATTATGA	ATATATATATA
3D7_P	3D7_1d	Pf3D7_05	1041685	ATTTATT	A	5772.9	6.95	153	141	10	15	2	13	0.87	384.9	Deletion	intergenic	NA	NA	6	TRUE	ATATATATATA	TATTTATTTAT
3D7_P	3D7_1d	Pf3D7_11	488717	AATATAT	AATATATAT	6648.89	5.63	224	156	4	13	0	10	1	664.9	Insertion	Intron	PF3D7_1112900	conserved Plasmodium protein, unknown function	2	FALSE	ATAGAGTGATA	ATATATATATA
3D7_P	3D7_1d	Pf3D7_13	2498675	AATGACAAATCGT	A	15373.9	2.48	353	231	0	31	0	22	1	698.8	Deletion	Exon	PF3D7_1362400	calpain "Pcalp"	12	TRUE	TGACAAATATA	ATGACAAATCG
3D7_P	3D7_1d	Pf3D7_14	1776463	CAT	C	4266.61	6.52	205	121	12	6	0	6	1	711.1	Deletion	Intron	PF3D7_1443300	U6 snRNA-associated Sm-like protein LSm5, putative "LSM5"	2	FALSE	AATATGTATAC	ATATATATATA
3D7_P	3D7_1e	Pf3D7_13	178717	C	CTA	606.9	2.45	100	53	12	16	4	8	0.67	50.6	Insertion	intergenic	NA	NA	2	FALSE	AGATATAAATC	TATATATATAT
3D7_P	3D7_1f	Pf3D7_08	382009	T	TA	449.46	3.04	152	150	1	32	8	19	0.7	16.6	Insertion	Intron	PF3D7_0807300	Rab GTPase 18 "RAB18"	1	FALSE	TATATATATAT	TATATATATAT
3D7_P	3D7_1f	Pf3D7_13	1831238	A	ATATAT	263.04	4.23	196	71	0	35	4	9	0.69	20.2	Insertion	intergenic	NA	NA	5	FALSE	GGTATAACTAA	TATATTATATT
3D7_P	3D7_1f	Pf3D7_14	1707194	CATATATATATAT	CATATATATATATAT	12835.9	6.91	187	123	13	41	8	19	0.7	475.4	Insertion	Intron	PF3D7_1442100	conserved Plasmodium protein, unknown function	2	FALSE	AACAAATAAAC	ATATATATATA
3D7_P	3D7_1g	Pf3D7_06	817859	A	AAT	1215.88	4.58	189	123	9	64	6	38	0.86	27.6	Insertion	Intron	PF3D7_0619400	cell division cycle protein 48 homologue, putative	2	FALSE	TACATACATAA	ATATATATATA
3D7_P	3D7_1g	Pf3D7_10	1237820	CATATATAT	C	1410.67	5.77	147	104	1	28	0	19	1	74.2	Deletion	intergenic	NA	NA	8	FALSE	ATAATATATAC	ATATATATATA
3D7_P	3D7_1h	Pf3D7_03	666151	TA	T	700.77	6.12	229	221	4	31	7	24	0.77	22.6	Deletion	intergenic	NA	NA	1	FALSE	TATATATATAT	TGTATATGTGT
3D7_P	3D7_1h	Pf3D7_03	691340	TCACCATCATCAC	T	4210.7	1.47	312	199	0	267	50	110	0.69	26.3	Deletion	Exon	PF3D7_0317200	cdc2-related protein kinase 4 "CRK4"	12	TRUE	ATCATCATCAT	CACCATCATCA
3D7_P	3D7_1h	Pf3D7_06	205137	AATATATATATATATATATAT	AATATATATATATATATATATAT	8426.82	6.31	154	98	6	38	4	11	0.73	561.8	Insertion	Intron	PF3D7_0604700	glyoxalase I "GILP"	2	FALSE	CATACACACAA	ATATATATATA
3D7_P	3D7_1h	Pf3D7_14	1149817	C	CAT	462	3.78	164	99	9	15	2	7	0.78	51.3	Insertion	intergenic	NA	NA	2	FALSE	CAAATATATAC	ATATATATATA
3D7_P	3D7_1h	Pf3D7_14	1563541	TTATATATATATATATATATA	T	5665.69	5.18	101	77	0	12	1	8	0.89	629.5	Deletion	intergenic	NA	NA	20	FALSE	TTTATTTATAT	TATATATATAT
3D7_P	3D7_1i	Pf3D7_02	421530	T	TTA	665.73	4.21	129	76	2	16	0	13	1	51.2	Insertion	intergenic	NA	NA	2	FALSE	TTATATTATAT	TATATATATAT
3D7_P	3D7_1i	Pf3D7_04	527659	TTATTA	T	957.14	4.08	212	47	1	46	0	15	1	63.8	Deletion	intergenic	NA	NA	5	FALSE	TGTCCTTTCTT	TATTATATTAT
3D7_P	3D7_1i	Pf3D7_06	889837	TTATTATATTATATTATATTATATTATATTA	TTATTATATTATATTATATTATATTA	6274.67	4.46	215	104	0	42	0	23	1	272.8	Deletion	intergenic	NA	NA	5	FALSE	ACACAAAACAT	TATTATATTAT
3D7_P	3D7_1i	Pf3D7_10	752344	AATATATAT	A	3332.68	2.47	127	81	3	28	0	15	1	222.2	Deletion	Intron	PF3D7_1018800	conserved protein, unknown function	8	FALSE	CAAAAAAAAAA	ATATATATATA
3D7_P	3D7_1i	Pf3D7_11	956926	TTATATATATATATATATA	T	3137.85	1.97	56	39	0	12	0	9	1	348.7	Deletion	intergenic	NA	NA	18	TRUE	AGAAGATATAT	TATATATATAT
3D7_P	3D7_1i	Pf3D7_12	1113454	C	CAT	710.16	1.09	128	81	11	25	2	15	0.88	41.8	Insertion	intergenic	NA	NA	2	FALSE	AACAATCATAC	ATATATATATA
3D7_P	3D7_1i	Pf3D7_12	552051	TTATTATATTATATTATATTATATTA	TTATTATATTATATTATATTATATTATATTA	7596.67	1.47	219	99	2	52	1	22	0.96	330.3	Insertion	intergenic	NA	NA	5	FALSE	ATTCATCTTAT	TTATATTATAT
3D7_P	3D7_1i	Pf3D7_13	421903	AATATATATATATAT	AATATATATATAT	23251.8	6.88	102	9	56	27	16	1	0.94	1367.8	Deletion	intergenic	NA	NA	2	FALSE	AATATATATAA	ATATATATATA
3D7_P	3D7_1i	Pf3D7_13	440185	TTATATATA	T	3964.51	5.93	104	73	0	31	0	27	1	146.8	Deletion	intergenic	NA	NA	8	FALSE	TGTTGTTATAT	TATATATATAT
3D7_P	3D7_1i	Pf3D7_14	204164	TTATATA	TTATATATATA	4417.85	7.36	101	71	0	37	0	17	1	259.9	Insertion	intergenic	NA	NA	4	FALSE	GTATATTATAT	TATATATATAT
3D7_P	3D7_1i	Pf3D7_14	2542773	TTATATATATATA	TTATATATATA	3221.92	6.92	108	54	1	22	0	11	1	292.9	Deletion	intergenic	NA	NA	2	FALSE	ATTTATAATAT	TATATATATAT
3D7_P	3D7_1j	Pf3D7_01	329368	A	AT	2652.47	0.63	198	174	13	136	19	108	0.85	20.9	Insertion	intergenic	NA	NA	1	FALSE	AAAAAAAAAAA	TATATATATAT
3D7_P	3D7_1j	Pf3D7_08	772398	T	TATTTAC	8941.9	6.01	223	158	1	109	0	88	1	101.6	Insertion	intergenic	NA	NA	6	TRUE	TATATATATAT	ATTTACATTTA
3D7_P	3D7_1j	Pf3D7_09	343123	ATTTATTTTATTTTAT	ATTTATTTTATTTTATTTTAT	10942.9	4.44	225	120	2	145	0	73	1	149.9	Insertion	intergenic	NA	NA	5	FALSE	TTAATTAATTA	TATTTTATTTT
3D7_P	3D7_1j	Pf3D7_11	1380855	CATATAT	CATATATAT	3853.31	5.89	134	73	12	70	6	42	0.88	80.3	Insertion	intergenic	NA	NA	2	FALSE	ATTATACATAC	ATATATATATA
3D7_P	3D7_1j	Pf3D7_11	1603549	A	AT	1152.7	1.21	172	121	8	102	10	74	0.88	13.7	Insertion	intergenic	NA	NA	1	FALSE	TTTCTTTCTCA	TTTTTTTTTTT
3D7_P	3D7_1j	Pf3D7_12	1981563	AATAT	AATATAT	4944.1	6.63	112	89	1	47	0	42	1	117.7	Insertion	intergenic	NA	NA	2	FALSE	AATGTTATATA	ATATATATATA
3D7_P	3D7_1j	Pf3D7_14	1291862	AATATATATATATATATATATAT	A	9215	4.81	95	59	1	96	2	60	0.97	148.6	Deletion	intergenic	NA	NA	22	FALSE	AAATAAATCAA	ATATATATATA
3D7_P	3D7_1j	Pf3D7_14	1365866	A	AAT	3430.21	6.23	209	140	7	78	3	48	0.94	67.3	Insertion	Intron	PF3D7_1434000	CCR4-associated factor 16, putative "CAF16"	2	FALSE	TATATACATAA	ATATATATATA
3D7_P	3D7_1j	Pf3D7_14	179791	AAT	A	1536.96	5.31	93	53	8	58	1	34	0.97	43.9	Deletion	intergenic	NA	NA	2	FALSE	TAAATAAATAA	ATATATATATA
3D7_P	3D7_1j	Pf3D7_14	1855497	A	AATATAT	1423.01	4.97	140	82	6	47	1	22	0.96	61.9	Insertion	intergenic	NA	NA	6	TRUE	TAAATAAATAA	ATATATATATA
3D7_P	3D7_1j	Pf3D7_14	2553347	G	GTA	4658.2	2.89	145	88	6	86	4	56	0.93	77.6	Insertion	intergenic	NA	NA	2	FALSE	ATAAAAAAAAG	TATATATATAT
3D7_P	3D7_1j	Pf3D7_14	3044070	T	TTA	5333.3	7.79	179	126	2	112	2	78	0.98	66.7	Insertion	intergenic	NA	NA	2	FALSE	TTTTTTAACAT	TATATATATAT
3D7_P	3D7_1j	Pf3D7_14	983024	G	GTA	1840.13	5.7	136	99	3	54	1	30	0.97	59.4	Insertion	intergenic	NA	NA	2	FALSE	CAATATGTATG	TATATATATAT
3D7_P	3D7_1j	Pf3D7_14	987346	A	AAT	476.26	1.25	86	31	3	50	5	18	0.78	20.7	Insertion	Intron	PF3D7_1425300	conserved Plasmodium protein, unknown function	2	FALSE	TTAGTTCTACA	ATATATATATA
3D7_P	3D7_1k	Pf3D7_03	156841	TTA	T	2598.87	7.31	80	52	5	18	0	11	1	236.3	Deletion	intergenic	NA	NA	2	FALSE	TTTTATGTATT	TATATATATAT
3D7_P	3D7_1k	Pf3D7_05	528495	CATATATATATATATAT	CATATATAT	12478.1	6.12	143	93	0	29	2	23	0.92	499.1	Deletion	Intron	PF3D7_0512000	prefoldin subunit, putative	8	FALSE	GAAAATATAAC	ATATATATATA
3D7_P	3D7_1k	Pf3D7_07	865547	TATATA	T	1466.77	7.5	176	164	0	25	0	22	1	66.7	Deletion	intergenic	NA	NA	5	FALSE	TGAACGAATAT	ATATATGTGTA
3D7_P	3D7_1k	Pf3D7_07	901414	GTTATTTTATTTTATTTTATT	GTTATTTTATTTTATT	15991.9	4.26	163	110	2	37	0	16	1	999.5	Deletion	intergenic	NA	NA	5	FALSE	AATCATGATTG	TTATTTTATTT
3D7_P	3D7_1k, m, n, s	Pf3D7_09	384572	CAT	C	7849.82	5.5	125	61	10	31	0	19	1	413.1	Deletion	Intron	PF3D7_0908300.1	conserved Plasmodium membrane protein, unknown function	2	FALSE	TACACACACAC	ATATATATATA
3D7_P	3D7_1k	Pf3D7_09	481683	AATATATAT	A	1193.95	6.1	129	93	0	24	1	14	0.93	79.6	Deletion	intergenic	NA	NA	8	FALSE	AATGATAATTA	ATATATATATA
3D7_P	3D7_1k, m, n, s	Pf3D7_10	471565	AATAT	AAT	21970.5	3.81	204	106	13	44	3	25	0.89	784.7	Deletion	Intron	PF3D7_1012200	conserved Plasmodium protein, unknown function	2	FALSE	CAATAAGAAAA	ATATATATATA
3D7_P	3D7_1k, m, n, s	Pf3D7_11	490270	GTATA	GTATATA	12718.5	6.29	168	91	8	24	2	14	0.88	794.9	Insertion	intergenic	NA	NA	2	FALSE	AATATGATAAG	TATATATATAT
3D7_P	3D7_1k	Pf3D7_13	1291395	A	AAT	4004.33	4.09	179	109	8	33	1	17	0.94	222.5	Insertion	Intron	PF3D7_1330700	GPI transamidase subunit PIG-U, putative	2	FALSE	TAAATAAATAA	ATATATATATA
3D7_P	3D7_1k, m, n, s	Pf3D7_14	1483865	TTATATATA	TTATATATATA	9901.84	6.56	101	69	2	19	1	12	0.92	761.7	Insertion	intergenic	NA	NA	2	FALSE	ATGTAATATAT	TATATATATAT
3D7_P	3D7_1k, m, n, s	Pf3D7_14	1851478	C	CA	5559.54	0.502	163	100	25	35	4	28	0.88	173.7	Insertion	intergenic	NA	NA	1	FALSE	CATAAAAAATC	AAAAAAAAAAA
3D7_P	3D7_1k, m, n, s	Pf3D7_14	2146499	CT	C	3994.68	1.26	180	113	23	34	4	18	0.82	181.6	Deletion	intergenic	NA	NA	1	FALSE	GAATCCTTCAC	TTTTTTTTTTT
3D7_P	3D7_1k	Pf3D7_14	2148307	C	CAT	801.93	8.58	153	124	1	26	1	22	0.96	34.9	Insertion	intergenic	NA	NA	2	FALSE	AATTAAAACAC	ATATATATATA
3D7_P	3D7_1k, m, n, s	Pf3D7_14	2205115	A	AAT	10353.4	6.49	157	97	7	42	2	27	0.93	357	Insertion	intergenic	NA	NA	2	FALSE	GGAAAAAAAAA	ATATATATATA
3D7_P	3D7_1k, m, n, s	Pf3D7_14	2208434	A	AAT	17096.5	4.06	188	119	8	46	2	31	0.94	518.1	Insertion	intergenic	NA	NA	2	FALSE	ACCATGTATAA	ATATATATATA
3D7_P	3D7_1k	Pf3D7_14	2261798	TTA	TTATA	3019.59	6.64	142	79	15	59	2	40	0.95	71.9	Insertion	intergenic	NA	NA	2	FALSE	TTGAAAGATTT	TATATATATAT
3D7_P	3D7_1k, m, n, s	Pf3D7_14	2428313	CT	C	34844.6	1.63	271	223	11	76	3	64	0.96	520.1	Deletion	Exon	PF3D7_1459200	WD repeat-containing protein, putative	1	FALSE	ATATTTTTTTC	TTTTTTTTTTT
3D7_P	3D7_1k	Pf3D7_14	2579732	GTATATATATATATATATATATATA	G	653.13	3.07	70	39	0	15	2	8	0.8	65.3	Deletion	intergenic	NA	NA	24	TRUE	TATACATTTTG	TATATATATAT
3D7_P	3D7_1k, m, n, s	Pf3D7_14	714022	AAT	A	9046.34	6.61	114	71	2	23	0	14	1	646.2	Deletion	intergenic	NA	NA	2	FALSE	TAATTTAATTA	ATATATATATA
3D7_P	3D7_1k	Pf3D7_14	726835	G	GAT	357.25	4.14	135	63	12	20	2	13	0.87	23.8	Insertion	intergenic	NA	NA	2	FALSE	TAAACATATGG	ATATATATATA
3D7_P	3D7_1k, m, n	Pf3D7_14	831056	T	TA	1825.45	1.34	148	95	6	26	2	12	0.86	130.4	Insertion	intergenic	NA	NA	1	FALSE	AATAATAAATT	AAAAAAAAAAA
3D7_P	3D7_1k, m, n, s	Pf3D7_03	125269	A	AAT	10677.7	6.24	128	81	4	32	1	14	0.93	711.8	Insertion	intergenic	NA	NA	2	FALSE	TAAATAAATAA	ATATATATATA
3D7_P	3D7_1k, m, n, s	Pf3D7_08	1016395	CATATATATATAT	CATATATATAT	15574.5	4.6	156	101	13	30	1	18	0.95	819.7	Deletion	Intron	PF3D7_0823000	protein kinase , putative	2	FALSE	AAAATACATAC	ATATATATATA
3D7_P	3D7_1k, m, n, s	Pf3D7_14	121169	CATATATATATATAT	CATATATATATATATAT	19284.9	4.83	175	84	13	34	5	16	0.76	918.3	Insertion	intergenic	NA	NA	2	FALSE	AATATTGCTAC	ATATATATATA
3D7_P	3D7_1l	Pf3D7_05	1132819	CATATATAT	C	952.51	0.0073	57	35	4	18	0	14	1	68	Deletion	intergenic	NA	NA	8	FALSE	AAAAAATATAC	ATATATATATA
3D7_P	3D7_1l	Pf3D7_05	313638	G	GTAA	18644.9	4.11	302	198	0	84	1	64	0.98	286.8	Insertion	Exon	PF3D7_0507600	cell differentiation protein, putative "CAF40"	3	TRUE	AATATAAATTG	ATAATAATAAT
3D7_P	3D7_1l	Pf3D7_07	724854	AT	A	244.85	2.67	63	62	0	21	7	14	0.67	11.7	Deletion	intergenic	NA	NA	1	FALSE	ATATATATATA	ATATATATATA
3D7_P	3D7_1l	Pf3D7_08	220983	TAATAATGATGATCAC	T	15023.9	2.61	291	148	1	87	0	49	1	306.6	Deletion	Exon	PF3D7_0803500	AAA family ATPase, putative	15	TRUE	ATGATGATAAT	AATAATGATGA
3D7_P	3D7_1l	Pf3D7_08	813744	T	TTATA	723.09	6.4	103	46	2	20	0	13	1	55.6	Insertion	intergenic	NA	NA	4	FALSE	TATTTCTTCCT	TATATATATAT
3D7_P	3D7_1l	Pf3D7_13	282827	GTATATATATA	GTATATATATATA	13221	7.31	186	122	4	50	4	32	0.89	367.3	Insertion	intergenic	NA	NA	2	FALSE	TAAAATATATG	TATATATATAT
3D7_P	3D7_1l	Pf3D7_14	252083	C	CAT	4133.51	7.09	200	113	6	40	8	17	0.68	165.3	Insertion	Intron	PF3D7_1406900	radical SAM protein, putative	2	FALSE	AAAAGTGCAAC	ATATATATATA
3D7_P	3D7_1m	Pf3D7_01	359249	A	AAT	9958.16	5.33	180	117	6	48	5	22	0.81	368.8	Insertion	Intron	PF3D7_0108800	conserved Plasmodium protein, unknown function	2	FALSE	TACATAAGGAA	ATATATATATA
3D7_P	3D7_1m	Pf3D7_04	651110	AATATATAT	A	13194.8	3.71	110	73	0	32	1	20	0.95	628.3	Deletion	intergenic	NA	NA	8	FALSE	ACAGAAAAAAA	ATATATATATA
3D7_P	3D7_1m	Pf3D7_05	781309	G	GAT	5072.15	5.44	152	89	10	45	6	27	0.82	153.7	Insertion	intergenic	NA	NA	2	FALSE	TATATATAAAG	ATATATATATA
3D7_P	3D7_1m	Pf3D7_06	699178	A	AAT	5104.02	5.12	125	65	1	26	2	11	0.85	392.6	Insertion	intergenic	NA	NA	2	FALSE	TATATGTATAA	ATATATATATA
3D7_P	3D7_1m	Pf3D7_08	1300154	AAT	A	11256.1	8.21	195	153	2	33	0	28	1	402	Deletion	intergenic	NA	NA	2	FALSE	AATAAATATAA	ATATATATATA
3D7_P	3D7_1m	Pf3D7_08	502455	GTA	GTATA	13665.4	4.2	181	106	16	35	0	20	1	683.3	Insertion	Intron	PF3D7_0809800	conserved Plasmodium protein, unknown function	2	FALSE	CATACAAGTAG	TATATATATAT
3D7_P	3D7_1m	Pf3D7_10	452967	T	TTATA	14122.8	7.83	160	101	3	37	0	24	1	588.5	Insertion	intergenic	NA	NA	4	FALSE	AATATTATATT	TATATATATAT
3D7_P	3D7_1m	Pf3D7_11	247224	A	AAT	10957.2	6.58	183	127	5	33	2	24	0.92	421.4	Insertion	intergenic	NA	NA	2	FALSE	TAAATAAAAAA	ATATATATATA
3D7_P	3D7_1m	Pf3D7_12	2105798	AATATATATATATATAT	AAT	17064.8	3.17	87	51	0	28	2	13	0.87	1137.7	Deletion	intergenic	NA	NA	14	FALSE	CAACATAAAAA	ATATATATATA
3D7_P	3D7_1m	Pf3D7_12	613327	CATATAT	C	7670.85	3.99	123	67	0	26	4	10	0.71	547.9	Deletion	intergenic	NA	NA	6	TRUE	TAAATATATAC	ATATATATATA
3D7_P	3D7_1m	Pf3D7_13	1911875	AATATATATATAT	AATATATATATATAT	25926.7	8.07	180	109	10	54	0	34	1	762.6	Insertion	Intron	PF3D7_1347800	leucine-rich repeat protein "LRR4.1"	2	FALSE	TAAATAAGTAA	ATATATATATA
3D7_P	3D7_1m	Pf3D7_14	1959688	T	TTA	5737.51	7.96	124	87	5	15	0	7	1	819.6	Insertion	intergenic	NA	NA	2	FALSE	CTCACATAAAT	TATATATATAT
3D7_P	3D7_1k, m, n, s	Pf3D7_06	506975	A	AAT	13508.1	6.03	181	115	5	47	5	21	0.81	519.5	Insertion	Intron	PF3D7_0611900	lsm12, putative	2	FALSE	CTACTGTGGTA	ATATATATATA
3D7_P	3D7_1n	Pf3D7_05	904149	AATATATATATATATAT	AATATATATATATATATAT	25131.8	7.02	155	99	3	35	4	19	0.83	1092.7	Insertion	Intron	PF3D7_0522300	S-adenosylmethionine-dependent methyltransferase, putative	2	FALSE	TCTAAAGAAAA	ATATATATATA
3D7_P	3D7_1n, s	Pf3D7_11	1043517	GTATATATATATATATA	GTATATATATATATATATATA	15584.4	8.07	145	89	7	26	0	19	1	820.2	Insertion	Intron	PF3D7_1126700	conserved Plasmodium protein, unknown function	6	TRUE	AAACAAAAATG	TATATATATAT
3D7_P	3D7_1n	Pf3D7_13	135376	AATATATAT	AATATATATATAT	11149.3	6.07	228	143	8	74	1	32	0.97	337.9	Insertion	Intron	PF3D7_1302500	conserved Plasmodium protein, unknown function	4	FALSE	AAAATACATAA	ATATATATATA
3D7_P	3D7_1n	Pf3D7_13	2607157	C	CAT	8314.17	3.85	262	163	13	109	6	58	0.91	129.9	Insertion	Intron	PF3D7_1364900	ferrochelatase "FC"	2	FALSE	AACAGAGGTAC	ATATATATATA
3D7_P	3D7_1o	Pf3D7_05	716517	C	CAT	1682.61	4.76	121	70	3	20	0	15	1	112.2	Insertion	Intron	PF3D7_0517000	60S ribosomal protein L12, putative	2	FALSE	TAAATATATAC	ATATATATATA
3D7_P	3D7_1o	Pf3D7_05	740077	TTTTTTTTTATTTTTCTTA	T	18944.8	2.05	231	168	1	71	0	48	1	394.7	Deletion	intergenic	NA	NA	18	TRUE	TAAAATACACT	TTTTTTTTATT
3D7_P	3D7_1o	Pf3D7_09	276934	CTATA	CTATATATA	4331.48	6.61	110	62	5	35	0	22	1	196.9	Insertion	intergenic	NA	NA	4	FALSE	AAACAATATAC	TATATATATAT
3D7_P	3D7_1o	Pf3D7_14	2883797	AATATAT	AATATATAT	9374.65	7.71	223	162	8	45	3	31	0.91	275.7	Insertion	Intron	PF3D7_1470500	phosphodiesterase delta, putative "PDEdelta"	2	FALSE	TAATTAAATAA	ATATATATATA
3D7_P	3D7_1p	Pf3D7_05	527830	C	CAT	2125.05	6.98	93	65	3	13	0	6	1	354.2	Insertion	Intron	PF3D7_0512000	prefoldin subunit, putative	2	FALSE	AATAATGACAC	ATATATATATA
3D7_P	3D7_1p	Pf3D7_09	456646	CATATATATATATAT	C	2861.08	4.87	153	77	8	20	0	13	1	220.1	Deletion	intergenic	NA	NA	14	FALSE	GAAGTGTTCAC	ATATATATATA
3D7_P	3D7_1p	Pf3D7_11	206996	TTATATA	TTATATATA	6294.2	7.07	191	124	5	45	1	24	0.96	251.8	Insertion	intergenic	NA	NA	2	FALSE	CCACATTGATT	TATATATATAT
3D7_P	3D7_1p	Pf3D7_13	989019	TTATA	TTATATATA	5882.7	8.83	167	112	0	23	1	17	0.94	326.8	Insertion	intergenic	NA	NA	4	FALSE	TATATATATAT	TATATATATAT
3D7_P	3D7_1p	Pf3D7_14	2128085	GTATATATATATATATATA	GTATATATATATATATATATATA	12134.5	6.82	139	84	4	20	1	16	0.94	713.8	Insertion	intergenic	NA	NA	4	FALSE	CAAATTACATG	TATATATATAT
3D7_P	3D7_1q	Pf3D7_07	361128	AATATATATATATAT	AATATATATATATATATAT	9531.06	6.13	137	86	1	26	0	17	1	560.7	Insertion	intergenic	NA	NA	4	FALSE	ACATGTATATA	ATATATATATA
3D7_P	3D7_1q	Pf3D7_12	212566	A	AATAT	652.77	5.28	100	64	0	30	2	9	0.82	59.3	Insertion	intergenic	NA	NA	4	FALSE	ATAATATATAA	ATATATATATA
3D7_P	3D7_1q	Pf3D7_13	1671796	CATATATAT	CATATATATATAT	6344.84	5.78	162	90	5	40	0	18	1	352.5	Insertion	intergenic	NA	NA	4	FALSE	AAAAATTATAC	ATATATATATA
3D7_P	3D7_1q	Pf3D7_13	2325741	GTATATATATATA	GTATATATATATATA	5239.74	6.9	119	83	4	25	2	12	0.86	374.3	Insertion	intergenic	NA	NA	4	FALSE	TTATTTATTTG	TATATATATAT
3D7_P	3D7_1q	Pf3D7_14	1806644	ATCATATTCATATTCATATTCATAT	ATCATATTCATATTCATAT	19198.9	2.54	287	151	0	215	1	94	0.99	202.1	Deletion	Exon	PF3D7_1444100	conserved Plasmodium protein, unknown function	6	TRUE	TAATGTTGTTA	TCATATTCATA
3D7_P	3D7_1q	Pf3D7_14	2688881	TTA	TTATA	4871.89	6.14	209	162	8	66	2	47	0.96	99.4	Insertion	intergenic	NA	NA	2	FALSE	GAAAAACATAT	TATATATATAT
3D7_P	3D7_1r	Pf3D7_02	504157	CTACTACTATTAT	C	8871.9	2.11	351	181	1	207	0	92	1	96.4	Deletion	Exon	PF3D7_0212400	conserved Plasmodium membrane protein, unknown function	12	TRUE	ATTACGACCAC	TACTACTATTA
3D7_P	3D7_1r	Pf3D7_05	146880	TTATATATATATA	TTATATATATATATA	7842.36	6.1	142	79	4	47	1	13	0.93	560.2	Insertion	Intron	PF3D7_0503600	myosin B "MyoB"	2	FALSE	TGTAAAGGTAT	TATATATATAT
3D7_P	3D7_1r	Pf3D7_07	1013946	CAT	C	6498.7	0.801	349	338	0	159	1	149	0.99	43.3	Deletion	Exon	PF3D7_0724100	conserved Plasmodium protein, unknown function	2	FALSE	TTTCTCTATCC	ATTTCTTTCCC
3D7_P	3D7_1r	Pf3D7_08	809509	T	TG	2159.32	4.88	71	65	3	53	2	51	0.96	40.7	Insertion	Intron	PF3D7_0817700	rhoptry neck protein 5 "RON5"	1	FALSE	TATATATATAT	TATATATATAT
3D7_P	3D7_1r	Pf3D7_14	828195	TTATATATATATATATATATATA	T	11245.8	5.05	114	75	0	41	0	30	1	374.9	Deletion	intergenic	NA	NA	22	FALSE	AAAAATGATAT	TATATATATAT
3D7_P	3D7_1s	Pf3D7_04	326626	TTATATATA	TTATATATATATA	1558.47	6.8	114	79	1	8	0	6	1	259.7	Insertion	intergenic	NA	NA	4	FALSE	TTTATATACCT	TATATATATAT
3D7_P	3D7_1s	Pf3D7_05	278718	AATATATAT	AATATATATAT	8193.84	6.62	141	99	7	28	0	19	1	431.3	Insertion	intergenic	NA	NA	2	FALSE	TGAATAAATAA	ATATATATATA
3D7_P	3D7_1s	Pf3D7_13	744865	CATAA	CATAAATAA	5665.07	6.31	166	91	2	54	0	35	1	161.9	Insertion	intergenic	NA	NA	4	FALSE	TAAATAACAAC	AAATAAATAAA
3D7_1m	3D7_(m)2e	Pf3D7_11	1382895	A	AAT	288.04	4.88	15	12	0	13	2	7	0.78	32	Insertion	intergenic	NA	NA	2	FALSE	TGTATTATATA	ATATATATATA
3D7_1m	3D7_(m)2e	Pf3D7_13	974556	TAA	T	377.8	5.1	23	19	4	14	5	8	0.62	29.1	Deletion	intergenic	NA	NA	2	FALSE	TATATATATAT	ATATATATATA
3D7_1m	3D7_(m)2e	Pf3D7_14	565601	C	CAT	730.85	8.58	24	19	0	15	1	11	0.92	60.9	Insertion	intergenic	NA	NA	2	FALSE	ATAAAATTCAC	ATATATATATA
3D7_1m	3D7_(m)2a	Pf3D7_04	824562	CTA	CTATA	3120.05	3.59	49	37	1	79	3	58	0.95	51.1	Insertion	intergenic	NA	NA	2	FALSE	TAAATACATAC	TATATATATAT
3D7_1m	3D7_(m)2a	Pf3D7_11	304855	CATTATTATTTTCATT	C	18501.9	2.62	74	25	0	286	0	116	1	159.5	Deletion	Exon	PF3D7_1107300	polyadenylate-binding protein-interacting protein 1, putative "PAIP1"	15	TRUE	ACAATGGTTTC	ATTATTATTTT
3D7_1m	3D7_(m)2b	Pf3D7_06	733505	C	CAT	1447.79	5.16	61	43	3	65	0	38	1	38.1	Insertion	intergenic	NA	NA	2	FALSE	ACCAAAAACAC	ATATATATATA
3D7_1m	3D7_(m)2b	Pf3D7_12	239326	AATATAT	AATATATATAT	3226.07	8.81	26	19	0	24	0	20	1	161.3	Insertion	intergenic	NA	NA	4	FALSE	TTATACATATA	ATATATATATA
3D7_1m	3D7_(m)2b	Pf3D7_14	2458281	CATAT	CATATATAT	3871.7	3.6	40	23	3	35	1	25	0.96	148.9	Insertion	intergenic	NA	NA	4	FALSE	AAATTATATAC	ATATATATATA
3D7_1m	3D7_(m)2c	Pf3D7_04	404315	A	AATAT	2668.83	4.37	49	26	0	94	1	35	0.97	74.1	Insertion	Intron	PF3D7_0408300	zinc finger, RAN binding protein, putative	4	FALSE	CATATAAATAA	ATATATATATA
3D7_1m	3D7_(m)2c	Pf3D7_04	711584	T	TATTTTATTG	17324.9	1.88	105	55	0	209	0	123	1	140.9	Insertion	Exon	PF3D7_0416300	DNA replication licensing factor, putative	9	TRUE	TTGGCCATGTT	ATTTTATTGAT
3D7_1m	3D7_(m)2c	Pf3D7_13	228330	T	TATATA	2502.78	1.69	40	21	0	102	0	39	1	64.2	Insertion	Intron	PF3D7_1304200.1	CorA-like Mg2 transporter protein, putative	5	FALSE	AAAAAAAAAAT	ATATAATATAA
3D7_1m	3D7_(m)2d	Pf3D7_03	111749	AATATATATATATATATAT	AATATATATATATAT	8631.91	4.94	30	8	2	75	5	20	0.8	345.3	Deletion	intergenic	NA	NA	4	FALSE	TATAAAATATA	ATATTAATACT
3D7_1m	3D7_(m)2d	Pf3D7_14	1970482	CTATATATA	CTATATATATA	3614.78	5.79	24	13	0	51	9	27	0.75	100.4	Insertion	Intron	PF3D7_1448200	conserved Plasmodium protein, unknown function	2	FALSE	TGAATATTCAC	TATATATATAT
3D7_1o	3D7_(o)2e	Pf3D7_07	835156	AATATATAT	A	6017.02	8.21	23	23	0	29	0	28	1	214.9	Deletion	intergenic	NA	NA	8	FALSE	CTCATTTTAAA	ATATATATATA
3D7_1o	3D7_(o)2e	Pf3D7_08	631466	AATATATATAT	AATATATATATAT	4795.69	7.49	46	34	2	28	2	19	0.9	228.4	Insertion	intergenic	NA	NA	2	FALSE	TAAATAAATAA	ATATATATATA
3D7_1o	3D7_(o)2e	Pf3D7_13	375477	CTATTTATATTAT	C	1524.97	2.47	115	42	0	40	0	18	1	84.7	Deletion	Exon	PF3D7_1308400	conserved Plasmodium protein, unknown function	12	TRUE	ATTCATATTAC	TATTTATATTA
3D7_1o	3D7_(o)2e	Pf3D7_14	734575	CATTATT	CATTATTATT	8141.89	4.75	143	85	0	57	0	33	1	246.7	Insertion	Exon	PF3D7_1417600	conserved Plasmodium protein, unknown function	3	TRUE	TTATGATGCAC	TATTATTATTA
3D7_1o	3D7_(o)2f	Pf3D7_08	749758	G	GTATTA	1238.16	6.44	21	6	0	39	0	21	1	59	Insertion	intergenic	NA	NA	5	FALSE	ATATTGTATTG	TATTATATTAT
3D7_1o	3D7_(o)2f	Pf3D7_13	2169965	CATATATAT	CATATATATAT	11806.1	5.38	112	71	4	52	6	34	0.85	295.2	Insertion	Intron	PF3D7_1354400	V-type ATPase, putative	2	FALSE	TGTACACACAC	ATATATATATA
3D7_1o	3D7_(o)2g	Pf3D7_06	185939	CATATAT	CATATATAT	2523.89	7.53	44	33	2	35	3	23	0.88	97.1	Insertion	intergenic	NA	NA	2	FALSE	CAACACGCAAC	ATATATATATA
3D7_1o	3D7_(o)2g	Pf3D7_13	1389149	CATATATATATATATAT	CATATATATATATATATAT	10037.8	4.97	69	26	2	33	4	16	0.8	501.9	Insertion	intergenic	NA	NA	2	FALSE	GATGATGGCAC	ATATATATATA
3D7_1o	3D7_(o)2g	Pf3D7_14	2783242	GTATATATATA	GTATATATATATA	5066.58	6.37	27	16	3	23	1	8	0.89	563	Insertion	Intron	PF3D7_1468000	conserved Plasmodium protein, unknown function	2	FALSE	CAATATATGTG	TATATATATAT
3D7_(m)2e	3D7_(m)3a	Pf3D7_06	189809	CAATAAT	C	4354.89	5.87	74	47	2	34	0	27	1	161.3	Deletion	Exon	PF3D7_0604500	conserved Plasmodium protein, unknown function	6	TRUE	CAAACTTAAAC	TAATAATAATA
3D7_(m)2e	3D7_(m)3a	Pf3D7_13	2679505	CATATATATATAT	C	7468.11	4.6	32	21	0	12	1	6	0.86	1066.9	Deletion	Intron	PF3D7_1367000	suppressor of kinetochore protein 1, putative	12	TRUE	GTTGACCTCTC	ATATATATATA
3D7_(m)2e	3D7_(m)3b, 3d	Pf3D7_13	2212723	T	TACATA	230.1	3.74	25	16	4	17	6	10	0.63	14.4	Insertion	intergenic	NA	NA	5	FALSE	TATTTTATTAT	AATATATATAT
3D7_(m)2e	3D7_(m)3d	Pf3D7_06	352412	C	CAT	706.08	3.48	42	23	4	36	1	15	0.94	44.1	Insertion	Intron	PF3D7_0608500	proteasome subunit alpha type 2, putative	2	FALSE	AAAATAAATAC	ATATATATATA
3D7_(m)2e	3D7_(m)3d	Pf3D7_08	807240	AATATATAT	A	2214.83	4.65	23	12	0	20	0	12	1	184.6	Deletion	Intron	PF3D7_0817700	rhoptry neck protein 5 "RON5"	8	FALSE	TAAATAAATAA	ATATATATATA
3D7_P	3D7_1a	Pf3D7_14	3178266	GTATATATA	GTATATATATA	6710.19	5.34	168	107	10	115	3	76	0.962025	84.9391	Insertion	intergenic	NA	NA	8	FALSE	TTATATGTATG	TATATATATAT
3D7_P	3D7_1a	Pf3D7_09	1452059	G	GTA	2959.83	4.15	146	84	4	130	7	75	0.914634	36.0955	Insertion	intergenic	NA	NA	2	FALSE	TTACACATATG	TATATATATAT
3D7_P	3D7_1d	Pf3D7_12	2144978	A	AAT	3739.03	5.69	198	126	4	12	0	8	1	467.379	Insertion	intergenic	NA	NA	2	FALSE	TGTATATATAA	ATATATATATA
3D7_P	3D7_1h	Pf3D7_14	3266225	A	AATAT	255.02	2.03	141	77	3	26	3	8	0.727273	23.1836	Insertion	Intron	PF3D7_1479400	rifin "RIF"	4	FALSE	AATATTTATAA	ATATATATATA
3D7_P	3D7_1j	Pf3D7_02	101715	G	GTA	281.72	4.51	62	36	6	15	1	9	0.9	28.172	Insertion	intergenic	NA	NA	2	FALSE	AATCAGAAATG	TATATATATAT
3D7_P	3D7_1k, m, n, s	Pf3D7_10	1558047	TTA	T	19506.6	4.99	177	113	10	46	0	27	1	722.467	Deletion	Intron	PF3D7_1038800	RESA-like protein with PHIST and DnaJ domains	2	FALSE	ATTTATTTTAT	TATATATATAT
3D7_P	3D7_1k, m, n, s	Pf3D7_14	3150977	GTATATATATA	GTATATATATATA	9713.98	5.26	110	60	6	25	3	15	0.833333	539.666	Insertion	intergenic	NA	NA	10	FALSE	ATATATATATG	TATATATATAT
3D7_P	3D7_1o	Pf3D7_09	95942	TTATATATATA	TTATATATATATA	7212.47	5.84	162	91	2	25	1	10	0.909091	655.679	Insertion	intergenic	NA	NA	10	FALSE	TATATTTAATT	TATATATATAT
3D7_P	3D7_1p	Pf3D7_14	3174382	AATATATATATATATATAT	AATATATATATATATATATAT	2271.57	4.09	91	48	6	9	0	6	1	378.595	Insertion	intergenic	NA	NA	2	FALSE	TATTAATTTAA	ATATATATATA
3D7_P	3D7_1q	Pf3D7_02	844200	T	TTA	1704.7	4.6	266	208	1	67	2	45	0.957447	36.2702	Insertion	intergenic	NA	NA	2	FALSE	TTGTACTTTAT	TATATATATAT
3D7_P	3D7_1r	Pf3D7_09	1389236	T	TTA	369.93	5.12	125	88	3	15	0	10	1	36.993	Insertion	intergenic	NA	NA	2	FALSE	TAAATATATAT	TATATATATAT
3D7_(m)2e	3D7_(m)3a	Pf3D7_04	1105537	AATAAAATAATACATAATG	A	7046.9	2.17	98	39	1	83	0	25	1	281.876	Deletion	Exon	PF3D7_0424400	surface-associated interspersed gene 4.2, "SURFIN4.2"	18	TRUE	AAAAGAAAATA	ATAAAATAATA
3D7_(m)2e	3D7_(m)3b	Pf3D7_09	113568	CATATATATAT	C	1262.8	4.42	30	24	0	21	1	16	0.941176	74.2823	Deletion	Intron	PF3D7_0902600	serine%2Fthreonine protein kinase, FIKK family "FIKK9.7%	10	FALSE	AATAGAGATAC	ATATATATATA
3D7_(m)2e	3D7_(m)3c	Pf3D7_14	41244	AATATATATATATATATAT	AATATATATATATATATATATATAT	11421.6	5.03	41	27	1	16	0	10	1	1142.16	Insertion	intergenic	NA	NA	6	TRUE	ATACGCACATA	ATATATATATA
Table S6. De novo indels identified in the 3D7 clone tree

## Sheet: Table S7
Progeny	CHROM	POS	InDel_seq	Indel Length (bp)	VariantType	GeneID	Gene Annotation	Translated sequence (indel amino acids in red)	Poly(N) involved	Poly(N) homorepeat	Poly(K) involved	Other amino acids repeating	Indel amino acids
3D7_1a	Pf3D7_13	1131566	TATTGTTCATATTATTATTTG	21	Deletion	PF3D7_1326900	conserved Plasmodium membrane protein	NNNMNNTNNNMNNSDISFCCX	YES	YES			TNNNMNNS
3D7_1d	Pf3D7_13	2498675	ATGACAAATCGT	12	Deletion	PF3D7_1362400	calpain "Pcalp"	KCNDKYNDKSYDKSYDKX			YES		DKSY
3D7_1h	Pf3D7_03	691340	CACCATCATCAC	12	Deletion	PF3D7_0317200	cdc2-related protein kinase 4 "CRK4"	DGGDDGGDDGDDDDDDGX				YES (aspartate repeats)	DDGD
3D7_1k, m, n, s	Pf3D7_14	2428313	T	1	Deletion	PF3D7_1459200	WD repeat-containing protein, putative	EEIKKKKKKIYDGX			YES		Frameshift
3D7_1l	Pf3D7_05	313638	TAA	3	Insertion	PF3D7_0507600	cell differentiation protein, putative "CAF40"	INNNINCNNNNNNSX	YES	YES			N
3D7_1l	Pf3D7_08	220983	AATAATGATGATCAC	15	Deletion	PF3D7_0803500	AAA family ATPase, putative	KYDDDDNNNDDHNNDDHNN	YES	YES			NNDDH
3D7_1q	Pf3D7_14	1806644	TCATAT	6	Deletion	PF3D7_1444100	conserved Plasmodium protein, unknown function	EYEYEYEYDNNIMNKX				YES (glutamate - tyrosine)	EY
3D7_1r	Pf3D7_02	504157	TACTACTATTAT	12	Deletion	PF3D7_0212400	conserved Plasmodium membrane protein	SSNNSSNNSSSGRNNSSX	YES				NSSS
3D7_1r	Pf3D7_07	1013946	AT	2	Deletion	PF3D7_0724100	conserved Plasmodium protein, unknown function	ERERERNMDREREMX					Frameshift
3D7_(m)2a	Pf3D7_11	304855	ATTATTATTTTCATT	15	Deletion	PF3D7_1107300	polyadenylate-binding protein-interacting pr 1	NNNENNNNENNNETIVSNE	YES	YES			NENNN
3D7_(m)2c	Pf3D7_04	711584	ATTTTATTG	9	Insertion	PF3D7_0416300	DNA replication licensing factor, putative	INKINKINKITWPSEKX	YES				NKI
3D7_(o)2e	Pf3D7_13	375477	TATTTATATTAT	12	Deletion	PF3D7_1308400	conserved Plasmodium protein, unknown function	INNNINNNINSNMNNNNX	YES	YES			NINS
3D7_(o)2e	Pf3D7_14	734575	ATT	3	Insertion	PF3D7_1417600	conserved Plasmodium protein, unknown function	NNNNNNNNVHHNSMN	YES	YES			N
3D7_(m)3a	Pf3D7_06	189809	AATAAT	6	Deletion	PF3D7_0604500	conserved Plasmodium protein, unknown function	NNMSNLNNNNNNNNNX	YES	YES			NN
3D7_(m)3a	Pf3D7_04	1105537	ATAAAATAATACATAATG	18	Deletion	PF3D7_0424400	surface-associated interspersed gene 4.2	DKIIHNDKIIHNDKIIHN			YES		KIIHN
Table S7. Amino acids involved in coding indels. Poly(N) homorepeat was defined as having at least one N in the indel sequence, and three consecutive Ns in the indel sequence or 20bp up or downstream from the indel sequence.

## Sheet: Table S8
S8 Table. All var gene recombinations. Each row is a recombination detected between two var genes.
Strain	Parent	Progeny	Chrom1	Var1	VarUps1	VarLoc1	VarDelCoord1	VarIB_start1	VarIB_end1	Domain1	Chrom2	Var2	VarUps2	VarLoc2	VarDelCoord2	VarIB_start2	VarIB_end2	Domain2	Reads	DellyScore	IB_length	IB_Seq	IB_once_per_var
KH1-01	KH1_P	KH1_1bC50C4:C53C4:C56A1C4:C47C4:C50C4:C49C4:C48C4:C49C4:C52C4:C54C4:C55C4:C56C4:C57C4:C56		CASvar15	?	?	1811	1810	1829	DBLd		CASvar48	B	T?	3935	3946	3965	DBLd	102	37	20	GCCGCGGTTGAGACGTTTTT	yes
KH1-01	KH1_P	KH1_2c		CASvar84	B	T?	943	876	890	DBLa		CASvar93	?	?	874	849	863	DBLa	25	37	15	CGACCAGGTCCCCAC	yes
KH1-01	KH1_P	KH1_2d		CASvar71	?	T?	655	742	749	DBLa		CASvar75	?	T?	561	568	575	DBLa	102	37	8	TGGAAAGC	yes
KH1-01	KH1_P	KH1_2d		CASvar71			2368	2392	2399	Inter		CASvar75			2340	2323	2330	Inter	102	36.7	8	GAGGAAGA	no
KH1-01	KH1_P	KH1_2d		CASvar71			2806	2806	NA	DBLd		CASvar75			3032	3032	NA	DBLd	102	36.7	NA		unknown
KH1-01	KH1_P	KH1_2f		CASvar47	?	T?	367	352	370	DBLa		CASvar48	B	T?	395	361	379	DBLa	10	35.8	19	AGACGATTAAATTTATGCG	yes
KH1-01	KH1_P	KH1_2f		CASvar47			3498	3498	NA	DBLd		CASvar48			4668	4668	NA	DBLd	10	37	NA		unknown
KH1-01	KH1_P	KH1_2g		CASvar15	?	?	1567	1636	1646	DBLd		CASvar48	B	T?	3757	3769	3779	DBLd	10	37	11	CCACCCAGGAG	yes
KH1-01	KH1_P	KH1_2g		CASvar42	B	C??	2140	2155	2159	Inter		CASvar60	B	T?	2351	2338	2342	Inter	10	37	5	GAAGA	no
KH1-01	KH1_P	KH1_2i		CASvar102	?	?	1512	1231	1244	DBLa		CASvar115	C	C?	1221	1240	1253	DBLa	93	35.9	14	gaaaaatatacaaa	yes
KH1-01	KH1_P	KH1_2i		CASvar102				1474	1481	DBLa		CASvar115				1519	1526	DBLa			8	AAAGGAAC	yes
KH1-01	KH1_P	KH1_2i		CASvar102			1961	1993	2028	CIDRa		CASvar115			2450	1969	2004	CIDRa	102	36.1	36	GCACATATGTTAAAAGATTCCATACATTGGAGAACA	yes
KH1-01	KH1_P	KH1_2i		CASvar102				2079	2090	CIDRa		CASvar115				2055	2066	CIDRa			12	TGGATGTAACAA	yes
KH1-01	KH1_P	KH1_2m		CASvar43	B	T?	428	463	479	DBLa		CASvar72	B	T?	944	604	620	DBLa	102	36.8	17	GAGGTGTGTATGGCAGC	yes
KH1-01	KH1_P	KH1_2m		CASvar43				729	737	DBLa		CASvar72				921	929	DBLa			9	TGCAAATCG	yes
KH1-01	KH1_P	KH1_2p		CASvar66	?	?	607	607	NA	DBLa		CASvar148	?	?	719	719	NA	DBLa	102	36.8	NA		unknown
KH1-01	KH1_P	KH1_2p		CASvar66			961	916	964	DBLa		CASvar148			984	946	994	DBLa	102	37	49	ACATATTTCGATTATGTGCCGCAGTATCTTCGCTGGTTCGAGGAATGGG	yes
KH1-01	KH1_P	KH1_3i		CASvar47	?	?	331	334	338	DBLa		CASvar48	B	?	730	343	347	DBLa	44	36.4	5	GGAGC	no
KH1-01	KH1_P	KH1_3i		CASvar47				340	347	DBLa		CASvar48				349	356	DBLa			8	TGTGCTCC	yes
KH1-01	KH1_P	KH1_3i		CASvar47				352	370	DBLa		CASvar48				361	379	DBLa			19	AGACGATTAAATTTATGCG	yes
KH1-01	KH1_P	KH1_3i		CASvar47				565	575	DBLa		CASvar48				583	593	DBLa			11	GGAAAAGATCT	yes
KH1-01	KH1_P	KH1_3i		CASvar47			929	813	834	DBLa		CASvar48			639	825	846	DBLa	61	35.8	22	AACTCCGACTCAAGGTAAATGC	yes
KH1-01	KH1_P	KH1_3i		CASvar47				853	866	DBLa		CASvar48				865	878	DBLa			14	GTTCCCACTAATTT	yes
KH1-01	KH1_P	KH1_3i		CASvar47				874	881	DBLa		CASvar48				886	893	DBLa			8	GTCCCTCA	yes
KH1-01	KH1_P	KH1_3i		CASvar47				916	924	DBLa		CASvar48				928	936	DBLa			9	TTTTGTAGA	yes
KH1-01	KH1_P	KH1_(B)2c		CASvar48	B	?	4132	4153	4163	DBLd		CASvar87	?	?	2048	2185	2195	DBLd	102	37	11	TATAGAGATAT	yes
KH1-01	KH1_P	KH1_(B)2e		CASvar30	B	T?	1077	1117	1131	DBLa		CASvar49	B	T?	1086	1105	1119	DBLa	102	37	15	TGGATAGATAACCAA	yes
KH1-01	KH1_3l	KH1_4c		CASvar55				251	265	DBLa		CASvar125				227	241	DBLa			15	ATCCGTGCGGAAATG	yes
KH1-01	KH1_3l	KH1_4c		CASvar55			1029	1089	1094	DBLa		CASvar125			1104	1041	1046	DBLa	102	37	6	TGATTG	no
KH1-01	KH1_3l	KH1_4c		CASvar27			5332	5347	5358	DBLd		CASvar39			3547	3529	3540	DBLd	102	37	12	CCTGGCACAACC	yes
KH1-01	KH1_3l	KH1_4d,KH1_4e		CASvar95			1647	1690	1703	DBLd		CASvar123			229	262	275	DBLd	102	33.2	14	TATAAAGAAGAGAA	yes
KH1-01	KH1_3l	KH1_4f		CASvar56			3051	3051	NA	DBLd		CASvar75			3007	3007	NA	DBLd	73	36.8	NA		unknown
KH1-01	KH1_3l	KH1_4k		CASvar15			1529	1536	1574	DBLd		CASvar87			1692	1662	1700	DBLd	71	37	39	ACAAAAATATGGTTACCCACAACGACATTGGGGATGGAA	yes
KH1-01	KH1_3l	KH1_4k		CASvar15			1846	1795	1829	DBLd		CASvar87			1975	1972	2006	DBLd	69	36.4	35	gccttcgtggaatcggccgcggttgagacgttttt	yes
KH1-01	KH1_3l	KH1_4k		CASvar39			2220	2323	2346	INTERDOM		CASvar56			2601	2605	2628	INTERDOM	102	37	24	GAGGAGGAAGATGAAGATCACGGC	yes
KH1-01	KH1_3l	KH1_4m		CASvar55			581	581	NA	DBLa		CASvar59			671	671	NA	DBLa	9	37	NA
KH1-01	KH1_3l	KH1_4m		CASvar55			457	457	NA	DBLa		CASvar59			210	210	NA	DBLa	6	37	NA
KH1-01	KH1_3l	KH1_4m		CASvar55			4020	3926	3936	DBLd		CASvar153			376	344	354	DBLd	24	35	11	AACAAATTTAT	yes
KH1-01	KH1_3l	KH1_4m		CASvar55			5245	5245	NA	CIDRb		CASvar153			1451	1451	NA	CIDRb	47	37	NA
KH1-01	KH1_3l	KH1_4m		CASvar35			3596	3725	3743	DBLg		CASvar52			2894	2906	2924	DBLg	102	37	19	AGGCAATAGATCATTGTAA	yes
KH1-01	KH1_3l	KH1_4m		CASvar35				3817	3854	DBLg		CASvar52				2992	3029	DBLg			38	TGTATGCCTCCTAGAAGACAAAAGTTATGTGTAATTAA	yes
KH1-01	KH1_3l	KH1_4m		CASvar35				3933	3947	DBLg		CASvar52				3114	3128	DBLg			15	GTTATGGCATAAATA	yes
KH1-01	KH1_3l	KH1_4m		CASvar35			4362	4368	4396	DBLg		CASvar52			3594	3558	3586	DBLg	102	37	29	TGAATGGAGTGATGAATTTTGTCGTGAAC	yes
KH1-01	KH1_3l	KH1_4m		CASvar35			4879	4823	4837	INTERDOM		CASvar52			5201	5207	5221	INTERDOM	96	37	15	GACCTCAAGGGGAAA	yes
KH1-01	KH1_3l	KH1_4m		CASvar35				4839	4847	INTERDOM		CASvar52				5223	5231	INTERDOM			9	TGGGAATGA	yes
KH1-01	KH1_3l	KH1_4m		CASvar35				4859	4862	INTERDOM		CASvar52				5243	5246	INTERDOM			4	GATC	no
KH1-01	KH1_3l	KH1_4m		CASvar35			5109	5029	5036	INTERDOM		CASvar52			5457	5437	5444	INTERDOM	48	37	8	GACGAAGA	no
KH1-01	KH1_3l	KH1_4p		CASvar125			167	227	241	DBLa		CASvar148			479	248	262	DBLa	102	37	15	ATCCGTGCGGAAATG	yes
KH1-01	KH1_3l	KH1_4p		CASvar125				421	434	DBLa		CASvar148				445	458	DBLa			14	GTGTGTCTTGCAGC	yes
KH1-01	KH1_3l	KH1_4p		CASvar125			1548	1598	1634	CIDRa		CASvar148			1635	1652	1688	unknown	50	37	37	AAGGTACTCCTATTAATTTCCTGTACAGTGGTGATGA	yes
KH1-01	KH1_3l	KH1_4q		CASvar102			1662	1676	1695	CIDRa		CASvar115			1725	1712	1731	CIDRa	101	36.8	20	AAAAATTAAACGAATTTTGC	yes
KH1-01	KH1_3l	KH1_4q		CASvas59			483	439	455	DBLa		CASvar148			746	445	461	DBLa	10	37	17	GTGTGTCTTGCAGCAAA	yes
KH1-01	KH1_3l	KH1_4q		CASvas59				580	593	DBLa		CASvar148				586	599	DBLa	50	36	14	AGAGGAAGAGATCT	yes
KH1-01	KH1_3l	KH1_4q		CASvas59				716	735	DBLa		CASvar148				758	777	DBLa			20	GTAATGGATATGATTG	yes
KH1-01	KH1_3l	KH1_4q		CASvas59			1041	1016	1031	DBLa		CASvar148			812	1091	1106	DBLa			16	GTAATGGATATGATTG	yes
KH2-01	KH2_P	KH2_2d		CARvar36			305	290	300	DBLa		CARvar75			255	260	270	DBLa	102	37	11	AACGTTTTTCT	yes
KH2-01	KH2_P	KH2_2d		CARvar36			2343	2356	2370	Inter		CARvar75			2577	2572	2586	Inter	73	36.8	15	CACGGCCCCGATGAC	yes
KH2-01	KH2_P	KH2_2d		CARvar36			2584	2545	2564	DBLd		CARvar75			2726	2737	2756	DBLd	84	36.2857	20	GGATGGAAATGTATAAGTGA	yes
KH2-01	KH2_P	KH2_2s		CARvar15			2933	2918	2925	DBLd		CARvar76			2735	2714	2721	DBLd	15	36.2	8	CGTCCAAC	yes
KH2-01	KH2_P	KH2_2i		CARvar38			2244	2279	2288	CIDRa		CARvar71			2314	2318	2327	CIDRa	102	37	10	TACTACAACA	yes
KH2-01	KH2_P	KH2_2i		CARvar38			3849	4036	4057	DBLd		CARvar71			2727	2731	2752	DBLd	102	37	22	AGTGGTTCTAATAGTGACAAAA	yes
Table S8. Var gene recombinations identified in the KH1-01 and KH2-01 clone trees. Var gene recombinations identified in the 3D7, HB3, Dd2, and W2 clone trees are shown in Claessens et al. 2014.

## Sheet: Table S9
Isolate	Var ex1 crossovers	Recombining Var pairs	Crossovers / recombining var pair	Var ex1 recoms./ ELC (SD), x10^-3	Var recombination : BPS rate ratio
3D7	17	5	3.4	1.64 (2.48)	0.333333
HB3	0	0	NA	0	0
Dd2	11	7	1.57	2.03 (2.55)	0.272727
W2	13	6	2.17	ND
KH1-01	55	24	2.29	6.4 (2.16)	1.21053
KH2-01	6	3	2	2.87 (7.77)	0.75
WT-Pf	102	45	2.13	3.74 (3.19)	0.655063
Table S9. Summary of var gene recombination data for all clone trees

## Sheet: Table S10
Subclone	Chromosome	Position	Reference	Non-reference	Qual/ cov	Variant type	Location	Gene ID
3D7_1a	Pf3D7_13	1131566	CTATTGTTCATATTATTATTTG	C	121.72	Deletion	Exon	PF3D7_1326900
3D7_1d	Pf3D7_13	2498675	AATGACAAATCGT	A	127.18	Deletion	Exon	PF3D7_1362400
3D7_1d	Pf3D7_05	1041685	ATTTATT	A	45.13	Deletion	Intergenic	NA
3D7_1d	Pf3D7_14	1776463	CAT	C	31.83	Deletion	Intron	PF3D7_1443300
3D7_1h	Pf3D7_03	691340	TCACCATCATCAC	T	26.28	Deletion	Exon	PF3D7_0317200
3D7_(m)2b	Pf3D7_14	121169	C	CAT	28	Insertion	Intergenic	NA
3D7_(m)2c	Pf3D7_04	711584	T	TATTTTATTG	100.73	Insertion	Exon	PF3D7_0416300
3D7_1l	Pf3D7_05	313638	G	GTAA	46.94	Insertion	Exon	PF3D7_0507600
Table S10. List of indels called using Illumina whole genome sequence data validated by PCR amplification and capillary sequencing

[truncated: 1 more sheets: Table S11]
